# Supplementary material for: Both pathogen and host dynamically adapt pH responses along the intestinal tract during enteric bacterial infection
Source: PLoS Biol. 2024 Aug 15;22(8):e3002761. doi: 10.1371/journal.pbio.3002761 (PMC11349234; doi:10.1371/journal.pbio.3002761)
Supplement: S1 Data — (XLSX) [file pbio.3002761.s007.xlsx]

## Sheet: Figure 1
Figure 1A
Not applicable.
Figure 1B
	pH measurements
Mouse	Stomach	Duodenum	Jejunum	Ileum	Cecum	Colon
1	3.92	5.26	5.5	5.53	5.88	5.38
2	3.94	4.83	5.39	5.59	5.9	5.92
3	4.14	4.85	5.25	6.51	6.17	5.56
4	3.24	5.12	5.52	6.68	5.85	5.92
5	4.24	5.2	5.4	N/A*	5.92	5.97
6	3.06	4.8	6.39	6.48	6.305	5.83
7	4.22	4.3	5.88	7.46	6.02	4.51
8	4.475	5.35	6.55	6.955	6.135	6.105
9	4.565	4.95	5.77	7.245	6.44	5.76
10	3.36	5.57	5.32	6.43	5.91	5.7
11	4.3	5.35	5.54	6.32	5.96	5.77
12	4.145	5.85	6.18	6.675	6.06	5.79
13	3.12	5.15	5.85	6.36	5.84	5.305
14	3.68
15	3.46
16	3.44
*Insufficient content available for measurement

## Sheet: Figure S1
Figure S1A
	pH measurements
Diet	Mouse	Stomach	Duodenum	Jejunum	Ileum	Cecum	Colon
Picolab	1	2.40667	5.1	5.355	7.5	5.74333	5.56
Picolab	2	2.875	5.985	6.06	6.93	5.71	5.15
Picolab	3	2.59	5.725	5.94	6.66	5.72	5.47
Picolab	4	3.055	5.5	6.48667	7.09	6.03	5.555
Picolab	5	3.38	5.465	5.975	6.65	6.13	6.12
Picolab	6	2.89	5.405	6.16667	5.46	6.01	5.905
Teklad	1	4.51333	5.715	6.06	7.175	6.51667	6.36667
Teklad	2	3.79	5.035	5.975	7.445	5.99	6.4
Teklad	3	4.16333	5.28	6.39	7.13	6.365	6.45
Teklad	4	3.625	5.17	5.83	6.93333	6.255	6.15
Teklad	5	4.15333	4.955	5.89	6.875	6.005	5.96
Teklad	6	4.435	5.555	5.885	7.5	6.375	6.665
*All values are the average of 2-3 measurements
Figure S1B
pH measurements
Diet	Replicate	Measurement
Picolab	1	5.79667
Picolab	2	5.87
Picolab	3	5.90667
Teklad	1	5.71667
Teklad	2	5.75
Teklad	3	5.80333
Water	1	5.6
Water	2	6.69333
Water	3	5.825
*All values are the average of 2-3 measurements
Figure S1C
pH measurements
Strain	Mouse	Stomach	Duodenum	Jejunum	Ileum	Cecum	Colon
Balb/c	1	4.295	5.65	6.28	6.065	6.22	6.375
Balb/c	2	3.31	5.8	6.08	6.48	6.345	5.97
Balb/c	3	4.455	5.97	5.58	6.07	6.22	5.795
Balb/c	4	4.355	5.69	5.49	6.35	5.875	5.925
Balb/c	5	3.375	5.25	6.05	6.15	6.235	6.545
Balb/c	6	3.91	5.01	5.23	5.855	6.14	6.645
Balb/c	7	3.995	5.11	5.48	5.765	6.88	7.52667
Balb/c	8	3.16	6.11	4.77	6.43	6.575	6.04
C57BL/6	1	3.36	5.57	5.32	6.43	5.91	5.7
C57BL/7	2	4.3	5.35	5.54	6.32	5.96	5.77
C57BL/8	3	4.145	5.85	6.18	6.675	6.06	5.79
C57BL/9	4	3.12	5.15	5.85	6.36	5.84	5.305
*All values are the average of 2-3 measurements

## Sheet: Figure 2
Figure 2A
Time	LB pH 3.5			LB pH 4.4			LB pH 4.8			LB pH 5.7			LB pH 6.4			LB pH 7.5			LB pH 7			LB pH 6
	Rep 1	Rep 2	Rep 3	Rep 1	Rep 2	Rep 3	Rep 1	Rep 2	Rep 3	Rep 1	Rep 2	Rep 3	Rep 1	Rep 2	Rep 3	Rep 1	Rep 2	Rep 3	Rep 1	Rep 2	Rep 3	Rep 1	Rep 2	Rep 3
0.0166667	0.045667	0.003333	0.003333	0.039	0.003667	0.005	0.035667	0.003333	0.005	0.051	0.003333	0.003333	-0.002	0.002667	0.003	-9.2519e-18	0.003	0.003167	-0.002	0.000667	0.002667	0.001333	0.002333	0.002
0.183333	0.004333	0.003	0.002667	0.004667	0.003667	0.005	0.006	0.002	0.006	0.003667	0.003	0.003667	0.003667	0.003	0.002667	0.00366667	0.003	0.003167	0.003167	0.001333	0.003	0.003333	0.002333	0.002333
0.35	0.004333	0.003333	0.003	0.004667	0.004	0.004333	0.005667	0.001667	0.006	0.003667	0.003667	0.003667	0.004333	0.003	0.003667	0.00633333	0.003	0.003667	0.0035	0.001667	0.003333	0.003667	0.002333	0.002333
0.516667	0.003667	0.003333	0.003	0.005	0.004333	0.004667	0.006667	0.003	0.006333	0.004	0.004	0.004	0.004667	0.003667	0.004333	0.005	0.003	0.0045	0.004333	0.002333	0.003667	0.004	0.002667	0.002667
0.683333	0.003667	0.003333	0.003	0.005	0.004	0.005	0.007667	0.002333	0.006667	0.005333	0.004333	0.004667	0.005667	0.004	0.004333	0.00533333	0.004333	0.004167	0.005333	0.002667	0.004	0.005333	0.003333	0.003333
0.85	0.004	0.003	0.003	0.006	0.004333	0.005	0.008667	0.003333	0.007333	0.006333	0.005333	0.005333	0.007	0.004667	0.005333	0.00666667	0.004833	0.0055	0.007	0.003667	0.004667	0.006333	0.004	0.003667
1.01667	0.003667	0.003333	0.003	0.006667	0.004333	0.005667	0.009667	0.004333	0.008333	0.007667	0.006333	0.006333	0.009	0.006	0.006333	0.00833333	0.006333	0.0065	0.009	0.004667	0.005667	0.008	0.005	0.004667
1.18333	0.003667	0.003	0.003	0.007	0.005	0.006	0.012	0.004333	0.009333	0.01	0.007667	0.007667	0.012	0.007667	0.007333	0.0113333	0.007333	0.008	0.012	0.006667	0.007667	0.010333	0.006667	0.006
1.35	0.004	0.003	0.003	0.007333	0.006	0.006667	0.014333	0.006333	0.010333	0.013333	0.009667	0.009667	0.015667	0.01	0.009333	0.0143333	0.009333	0.01	0.016	0.009	0.01	0.013333	0.008667	0.008333
1.51667	0.003667	0.002667	0.003	0.008333	0.006	0.007	0.017667	0.008	0.012333	0.017333	0.012333	0.012333	0.02	0.013	0.012	0.019	0.012333	0.013	0.021	0.012667	0.012333	0.018	0.011333	0.010667
1.68333	0.003667	0.002667	0.003	0.009333	0.007	0.007667	0.021333	0.01	0.014333	0.022667	0.015667	0.015667	0.026667	0.017333	0.016	0.0246667	0.016333	0.016	0.028	0.017333	0.016	0.024	0.015	0.014333
1.85	0.003667	0.002667	0.003	0.011	0.008	0.009	0.027333	0.012667	0.017	0.029667	0.020333	0.020333	0.035333	0.022667	0.021333	0.0323333	0.020833	0.021	0.037	0.022667	0.020667	0.032	0.020333	0.018667
2.01667	0.003667	0.002667	0.002667	0.012333	0.009333	0.009667	0.034	0.016333	0.020333	0.04	0.027	0.026333	0.046333	0.029667	0.028	0.0413333	0.027833	0.027	0.048	0.030333	0.027	0.042667	0.027	0.024667
2.18333	0.003667	0.002333	0.002667	0.014667	0.010667	0.011	0.042667	0.020667	0.024333	0.053333	0.035667	0.035333	0.061333	0.039667	0.037333	0.0543333	0.035833	0.0355	0.062667	0.040333	0.035333	0.055667	0.036	0.033667
2.35	0.003667	0.002667	0.002667	0.016333	0.011667	0.012333	0.053333	0.025667	0.030333	0.070667	0.047	0.046	0.080333	0.052333	0.048333	0.0706667	0.046333	0.0455	0.081333	0.053	0.046	0.073667	0.048667	0.044333
2.51667	0.003333	0.002333	0.002333	0.019333	0.013333	0.014333	0.067667	0.032667	0.037	0.091333	0.063	0.06	0.100333	0.069667	0.063667	0.088	0.060333	0.059	0.097667	0.069667	0.059	0.096	0.064667	0.059
2.68333	0.003	0.002667	0.002333	0.023	0.016333	0.016	0.082667	0.042	0.046667	0.108	0.082333	0.078333	0.117667	0.089333	0.083333	0.103	0.078167	0.075	0.116333	0.086333	0.075667	0.114	0.084667	0.077333
2.85	0.003333	0.002667	0.002333	0.027333	0.018667	0.019333	0.095333	0.052333	0.057667	0.125333	0.1	0.098	0.138	0.107	0.103	0.124333	0.091833	0.0905	0.139	0.103667	0.092667	0.134	0.105	0.097667
3.01667	0.003	0.002667	0.002333	0.031667	0.021667	0.021667	0.106667	0.065667	0.070333	0.141667	0.118	0.115333	0.160333	0.126	0.120667	0.147667	0.110167	0.108	0.163	0.123333	0.109	0.152333	0.123	0.117
3.18333	0.002667	0.002667	0.002333	0.037	0.025667	0.025333	0.115333	0.081	0.085667	0.161333	0.133	0.131333	0.187	0.146667	0.141333	0.171333	0.132667	0.1295	0.189667	0.146333	0.131667	0.174333	0.141667	0.136333
3.35	0.003	0.002667	0.002333	0.043333	0.029333	0.029333	0.123667	0.092333	0.097333	0.185	0.152	0.148333	0.214667	0.171667	0.164333	0.198333	0.155667	0.1525	0.22	0.171667	0.155	0.201	0.163	0.154667
3.51667	0.002667	0.002667	0.002333	0.05	0.034667	0.034667	0.133333	0.103333	0.108333	0.211333	0.173333	0.17	0.242667	0.199	0.192	0.229	0.179833	0.1775	0.251333	0.199333	0.181	0.228	0.186667	0.178667
3.68333	0.003	0.002333	0.002333	0.058	0.040333	0.04	0.144333	0.112	0.117333	0.239667	0.198333	0.194	0.271333	0.226667	0.220667	0.261667	0.210333	0.207333	0.285	0.23	0.213	0.251	0.213333	0.206667
3.85	0.002667	0.002667	0.002333	0.066667	0.046	0.046	0.157	0.121667	0.125667	0.263667	0.226	0.221	0.298333	0.254333	0.247667	0.295667	0.242167	0.2385	0.316	0.260667	0.245333	0.276	0.238333	0.228667
4.01667	0.003	0.002333	0.002333	0.074	0.054	0.053	0.171	0.131333	0.135667	0.289	0.248667	0.246667	0.325667	0.281667	0.275667	0.320333	0.275667	0.273333	0.335667	0.294	0.276333	0.300667	0.263	0.257
4.18333	0.003	0.002667	0.002333	0.079333	0.062	0.060667	0.182	0.141333	0.147	0.316	0.273	0.271667	0.352	0.31	0.303333	0.338	0.307667	0.306333	0.36	0.318667	0.31	0.326667	0.286333	0.282
4.35	0.003	0.002667	0.002333	0.084667	0.069333	0.068667	0.194333	0.153667	0.159667	0.341333	0.297	0.298	0.369	0.338333	0.333	0.367	0.326667	0.328833	0.388667	0.34	0.332333	0.352	0.312333	0.304333
4.51667	0.003	0.002667	0.002	0.088333	0.075667	0.076	0.206	0.166	0.172667	0.368667	0.325333	0.322	0.387667	0.357333	0.357333	0.398333	0.351167	0.351833	0.406667	0.37	0.355667	0.37	0.338	0.334333
4.68333	0.003	0.002667	0.002	0.093667	0.081	0.082667	0.217333	0.178333	0.184	0.381333	0.353333	0.35	0.408667	0.377333	0.377	0.411	0.384667	0.383333	0.416333	0.397667	0.386667	0.383667	0.362333	0.361333
4.85	0.002667	0.002667	0.002333	0.097333	0.086	0.087333	0.228667	0.190333	0.196667	0.393	0.373	0.373333	0.416333	0.396	0.399	0.416	0.405167	0.412167	0.421667	0.408333	0.409333	0.398667	0.374333	0.377667
5.01667	0.003	0.002667	0.002667	0.101667	0.090333	0.092667	0.239667	0.202333	0.208	0.404667	0.381333	0.385667	0.422	0.41	0.417333	0.419333	0.418167	0.424833	0.424667	0.415667	0.418667	0.408667	0.387667	0.393333
5.18333	0.002667	0.002667	0.002	0.105333	0.093667	0.097333	0.249667	0.212667	0.219333	0.417333	0.393333	0.399	0.425	0.418333	0.426667	0.421	0.424667	0.434333	0.427333	0.421	0.428333	0.414333	0.400667	0.407667
5.35	0.003	0.002667	0.002	0.109333	0.098333	0.101667	0.26	0.222667	0.231333	0.423667	0.405333	0.409	0.427333	0.421333	0.434333	0.423	0.428667	0.441833	0.43	0.426333	0.433333	0.415667	0.407333	0.417667
5.51667	0.002667	0.002333	0.002333	0.114	0.102	0.106333	0.272	0.234667	0.243	0.427	0.411333	0.420667	0.430333	0.422667	0.439	0.423	0.432667	0.446333	0.430333	0.429667	0.438	0.420333	0.411333	0.421667
5.68333	0.003	0.002667	0.002333	0.118667	0.105667	0.110667	0.280333	0.245	0.254	0.430333	0.415667	0.427333	0.430667	0.422	0.441667	0.424	0.433167	0.448167	0.431	0.432667	0.443333	0.421	0.413333	0.425667
5.85	0.002667	0.002333	0.002333	0.123	0.11	0.115	0.286333	0.255333	0.266	0.431	0.418333	0.432333	0.432	0.426333	0.443	0.423333	0.434667	0.448333	0.431	0.433667	0.447667	0.423333	0.414667	0.427667
6.01667	0.002667	0.002	0.002	0.127	0.114667	0.119667	0.290667	0.265333	0.275333	0.431333	0.419	0.434	0.432667	0.427667	0.443667	0.423	0.437167	0.448167	0.431	0.434	0.457667	0.421667	0.416	0.426667
6.18333	0.003	0.002333	0.002333	0.130667	0.118333	0.124	0.296333	0.275	0.285333	0.431	0.419	0.433	0.432667	0.427333	0.446667	0.424333	0.435667	0.449167	0.432333	0.435	0.453333	0.422	0.416333	0.428667
6.35	0.002667	0.002667	0.002333	0.134667	0.122333	0.128667	0.3	0.282333	0.293	0.431333	0.420667	0.436333	0.432	0.427333	0.447333	0.425667	0.434667	0.448833	0.432667	0.435333	0.456333	0.422333	0.416	0.428333
6.51667	0.002667	0.002667	0.002	0.138333	0.126	0.133	0.303	0.287333	0.297667	0.429333	0.420333	0.436667	0.432333	0.425333	0.447667	0.426667	0.435167	0.450667	0.434333	0.435667	0.455333	0.421	0.415333	0.426667
6.68333	0.002667	0.002333	0.002	0.141333	0.13	0.137333	0.306333	0.292333	0.302667	0.430667	0.420667	0.436667	0.433	0.426333	0.448667	0.428667	0.437167	0.450833	0.436	0.437333	0.460333	0.421	0.415333	0.431333
6.85	0.003	0.002333	0.002333	0.144667	0.133667	0.140667	0.309333	0.296667	0.308	0.429667	0.422667	0.438	0.433	0.426667	0.447	0.429667	0.438667	0.452167	0.437	0.439	0.460667	0.420333	0.414667	0.430333
7.01667	0.002667	0.002667	0.002333	0.147333	0.136667	0.144	0.312	0.299667	0.310333	0.429333	0.422333	0.436667	0.433667	0.427333	0.449	0.432667	0.439167	0.450167	0.439333	0.441333	0.464333	0.42	0.413667	0.430667
7.18333	0.003333	0.002333	0.002333	0.150333	0.140333	0.147667	0.314333	0.301333	0.315	0.428667	0.421333	0.437	0.434	0.427333	0.448333	0.434333	0.441167	0.452167	0.438667	0.442	0.461333	0.420667	0.413333	0.427667
7.35	0.002667	0.002333	0.002333	0.152333	0.144	0.150667	0.317	0.304667	0.318	0.428333	0.421333	0.437	0.433667	0.427333	0.448667	0.435667	0.442167	0.454667	0.439	0.443	0.464333	0.421333	0.413333	0.430667
7.51667	0.003	0.002333	0.002333	0.155667	0.146	0.153667	0.319	0.305333	0.320667	0.428667	0.421333	0.437	0.434333	0.428	0.45	0.439333	0.445167	0.456667	0.441333	0.444667	0.465	0.422667	0.413	0.430667
7.68333	0.003333	0.002333	0.002333	0.158667	0.149	0.156333	0.321667	0.31	0.323333	0.43	0.421333	0.437333	0.435	0.428	0.451333	0.441	0.447167	0.458667	0.442	0.445	0.459333	0.423667	0.413333	0.427667
7.85	0.003	0.002667	0.002	0.160333	0.151333	0.159333	0.323	0.312	0.325333	0.429333	0.420667	0.437667	0.436	0.430333	0.452667	0.444	0.447667	0.460167	0.443333	0.445667	0.457333	0.423333	0.413667	0.431667
8.01667	0.002667	0.002667	0.002	0.164333	0.154333	0.162	0.324333	0.314	0.328333	0.431	0.420333	0.437667	0.437	0.431	0.454	0.444	0.451	0.462667	0.441667	0.447	0.464	0.425667	0.415	0.433
8.18333	0.003	0.002333	0.002333	0.167667	0.156667	0.165	0.326	0.317	0.331	0.431	0.420333	0.438333	0.439	0.431167	0.454667	0.448333	0.450667	0.464167	0.445	0.448667	0.461333	0.427	0.415	0.431667
8.35	0.003	0.002333	0.002333	0.17	0.159333	0.167667	0.327667	0.320333	0.332333	0.432333	0.421	0.438667	0.438333	0.432167	0.457333	0.450333	0.453667	0.466167	0.445333	0.448333	0.465	0.429	0.415333	0.435
8.51667	0.003	0.002333	0.002	0.172667	0.162667	0.170667	0.329	0.320667	0.336667	0.434667	0.422333	0.439667	0.440667	0.433667	0.457333	0.453	0.456667	0.467667	0.447667	0.451667	0.462333	0.430333	0.416	0.431667
8.68333	0.003	0.002667	0.002	0.176	0.165333	0.173667	0.330333	0.323333	0.338333	0.434333	0.422333	0.439667	0.440667	0.4325	0.458333	0.455333	0.457667	0.471167	0.450333	0.451333	0.458667	0.430667	0.417	0.429667
8.85	0.003	0.002333	0.002333	0.179667	0.168667	0.177	0.330667	0.325	0.339667	0.436333	0.423333	0.441	0.441333	0.435333	0.460333	0.457	0.459667	0.470833	0.45	0.454	0.466667	0.433	0.417667	0.438667
9.01667	0.003333	0.002333	0.002	0.183333	0.172	0.180333	0.331333	0.326667	0.341333	0.437667	0.425333	0.442333	0.443333	0.436667	0.464	0.46	0.463667	0.474167	0.453667	0.455667	0.465667	0.436	0.419667	0.434667
9.18333	0.003	0.002333	0.002333	0.186	0.175667	0.184667	0.332333	0.327	0.343333	0.44	0.426	0.443667	0.444	0.439667	0.466	0.463	0.466667	0.475833	0.455333	0.459	0.463667	0.438667	0.421667	0.438333
9.35	0.003	0.002333	0.002333	0.189	0.178333	0.187667	0.332667	0.33	0.345	0.444333	0.427	0.445	0.446	0.440167	0.469	0.466	0.468667	0.478667	0.457	0.459	0.469	0.440667	0.423	0.439
9.51667	0.003333	0.002333	0.002333	0.190333	0.181667	0.190667	0.333333	0.329667	0.346333	0.447	0.429	0.447	0.446333	0.442333	0.471	0.471	0.471167	0.481167	0.459	0.461667	0.474	0.442667	0.424667	0.441333
9.68333	0.003	0.002333	0.002333	0.194	0.183667	0.193667	0.334333	0.332333	0.348333	0.449	0.430667	0.449	0.448667	0.443667	0.473	0.476	0.473167	0.483167	0.460333	0.463	0.469	0.445667	0.426667	0.441667
9.85	0.003333	0.002667	0.002333	0.196667	0.187333	0.197	0.334667	0.333	0.349	0.453667	0.431333	0.450667	0.450667	0.445333	0.476333	0.482667	0.476167	0.485167	0.464667	0.467	0.472333	0.446667	0.428333	0.444667
10.0167	0.003333	0.002333	0.002333	0.198667	0.19	0.199667	0.335	0.334	0.348667	0.456	0.434	0.453	0.452	0.447333	0.477667	0.491333	0.481167	0.488667	0.469667	0.467667	0.480333	0.45	0.430667	0.448
10.1833	0.003	0.002333	0.002333	0.200333	0.192333	0.201667	0.335	0.334667	0.350667	0.459333	0.434667	0.454333	0.453667	0.447667	0.481333	0.499667	0.484167	0.494167	0.4745	0.471333	0.472333	0.455	0.433	0.448333
10.35	0.003	0.002333	0.002667	0.201667	0.193667	0.204333	0.336	0.337333	0.353	0.463333	0.437667	0.458333	0.455	0.449	0.483333	0.507667	0.487667	0.496167	0.478667	0.474333	0.477333	0.457	0.435667	0.450667
10.5167	0.003	0.002333	0.002333	0.204667	0.196333	0.207333	0.336	0.338667	0.352667	0.469333	0.44	0.460667	0.457667	0.451333	0.487	0.516333	0.489667	0.500833	0.485	0.476333	0.481	0.459667	0.437333	0.452333
10.6833	0.003	0.002333	0.002333	0.205667	0.199	0.208667	0.338	0.336667	0.352667	0.469	0.442667	0.462333	0.460667	0.4545	0.490333	0.525	0.495667	0.505667	0.486	0.481	0.485667	0.464	0.439667	0.454333
10.85	0.003	0.002333	0.002333	0.207	0.200333	0.210667	0.338667	0.339	0.354	0.476333	0.445	0.466333	0.464333	0.454833	0.495333	0.533667	0.501167	0.510667	0.496	0.486333	0.492333	0.469667	0.442667	0.459
11.0167	0.003	0.002333	0.002333	0.208	0.202333	0.212667	0.339333	0.339667	0.355667	0.478667	0.449333	0.469667	0.469	0.459333	0.499333	0.543	0.506667	0.516167	0.505333	0.491333	0.490333	0.470333	0.445333	0.461667
11.1833	0.003333	0.002333	0.002333	0.211	0.204	0.214	0.339667	0.339667	0.356	0.486	0.452	0.473333	0.472333	0.462333	0.504	0.551	0.514167	0.522667	0.513667	0.495667	0.498333	0.477333	0.448667	0.465
11.35	0.003	0.002333	0.002333	0.211333	0.206333	0.216	0.341667	0.342333	0.355667	0.492333	0.457333	0.477333	0.474667	0.463667	0.508667	0.559333	0.519167	0.529667	0.521333	0.5	0.501667	0.480667	0.451667	0.466667
11.5167	0.002667	0.002667	0.002333	0.213667	0.207667	0.217333	0.342333	0.343	0.359	0.495667	0.460667	0.481	0.479667	0.466333	0.515333	0.566667	0.5245	0.536167	0.529667	0.504667	0.501667	0.486667	0.454667	0.468667
11.6833	0.003	0.002333	0.002667	0.214667	0.21	0.219333	0.344	0.344	0.359333	0.502	0.465	0.486333	0.485667	0.47	0.520667	0.577667	0.530167	0.543667	0.537667	0.511333	0.513	0.494	0.458	0.472667
11.85	0.003333	0.002333	0.002333	0.216667	0.212333	0.220667	0.344667	0.343	0.360667	0.506333	0.47	0.491333	0.489	0.475833	0.527	0.589	0.537667	0.552167	0.549	0.520333	0.512333	0.501	0.462667	0.475667
12.0167	0.003	0.002667	0.002333	0.218333	0.213667	0.223	0.345333	0.345	0.362667	0.512333	0.473333	0.496667	0.495	0.478	0.532667	0.600333	0.544667	0.561167	0.5635	0.526	0.518	0.508333	0.465667	0.477
12.1833	0.003333	0.002333	0.002667	0.219333	0.215333	0.224333	0.346333	0.347	0.362667	0.517667	0.479667	0.502667	0.500667	0.482167	0.541667	0.609	0.551167	0.570667	0.575	0.531333	0.523667	0.514667	0.469333	0.481333
12.35	0.003	0.002333	0.002667	0.221	0.218	0.225333	0.347667	0.346333	0.364333	0.520667	0.486	0.508333	0.509333	0.486833	0.544333	0.617	0.558667	0.579667	0.589	0.543	0.526667	0.521333	0.475	0.483333
12.5167	0.003	0.002333	0.002333	0.222333	0.219	0.227333	0.348	0.347333	0.363667	0.527333	0.490667	0.515667	0.515667	0.491333	0.558333	0.634667	0.568167	0.590167	0.6	0.552	0.538667	0.53	0.478667	0.491333
12.6833	0.003	0.002667	0.002333	0.225333	0.221	0.228667	0.350333	0.350667	0.365333	0.534	0.497333	0.521667	0.524333	0.499667	0.570667	0.644	0.5755	0.598167	0.611667	0.560667	0.541	0.542333	0.484	0.497
12.85	0.003	0.002333	0.002333	0.225667	0.223	0.230667	0.351	0.349667	0.365667	0.541	0.504	0.528667	0.532667	0.504333	0.579667	0.657	0.584167	0.608667	0.624	0.574	0.551333	0.551667	0.488	0.500333
13.0167	0.003	0.002333	0.003	0.227667	0.224	0.231667	0.351333	0.351667	0.368	0.549333	0.510667	0.536333	0.543333	0.512167	0.593	0.665	0.592667	0.619167	0.637333	0.583	0.56	0.561667	0.495333	0.506
13.1833	0.003	0.002333	0.002333	0.228667	0.225667	0.233667	0.352	0.352	0.369667	0.555333	0.517	0.543667	0.556333	0.520833	0.605333	0.673333	0.601167	0.629167	0.648667	0.596	0.569	0.566333	0.500667	0.509667
13.35	0.003	0.002667	0.002667	0.23	0.227333	0.234667	0.353333	0.351333	0.369	0.559667	0.523	0.551667	0.568667	0.529333	0.620333	0.689333	0.6095	0.639667	0.664	0.607667	0.578667	0.576333	0.506667	0.516333
13.5167	0.003333	0.002333	0.003	0.231333	0.229	0.236	0.355	0.354	0.372	0.569667	0.529667	0.560667	0.578	0.5375	0.630333	0.695667	0.618167	0.647667	0.672	0.622	0.582333	0.592667	0.512667	0.519667
13.6833	0.003	0.002333	0.002667	0.233	0.229667	0.238	0.356667	0.353667	0.373	0.577	0.537667	0.568	0.592	0.5465	0.652	0.701	0.626667	0.658167	0.681667	0.634	0.592333	0.598667	0.520333	0.529667
13.85	0.003	0.002333	0.002333	0.235	0.232	0.239333	0.358667	0.357667	0.375	0.581	0.545667	0.577667	0.606667	0.554	0.670667	0.710333	0.634167	0.668167	0.693667	0.646667	0.599667	0.616	0.528	0.538333
14.0167	0.003	0.002333	0.003	0.235	0.234333	0.241333	0.36	0.356	0.375	0.591333	0.550333	0.585	0.624333	0.567	0.689	0.721333	0.644	0.677667	0.707667	0.66	0.61	0.626667	0.536667	0.547667
14.1833	0.003	0.002	0.002333	0.237333	0.235333	0.242333	0.361333	0.357667	0.376667	0.600333	0.558667	0.594667	0.635667	0.580333	0.704333	0.732	0.653667	0.687667	0.716667	0.674333	0.619333	0.637667	0.544333	0.553333
14.35	0.003	0.002333	0.002333	0.238333	0.236	0.244	0.363333	0.358333	0.379667	0.607333	0.567667	0.603	0.651667	0.591833	0.719667	0.736	0.663667	0.696667	0.723333	0.687667	0.628667	0.645667	0.553333	0.562333
14.5167	0.003	0.002333	0.002333	0.24	0.238667	0.245667	0.364667	0.362333	0.382333	0.616333	0.577	0.611667	0.666333	0.604667	0.732	0.744333	0.6735	0.705167	0.731667	0.701667	0.637667	0.656667	0.561667	0.571667
14.6833	0.003333	0.002333	0.002333	0.242333	0.241333	0.247	0.367	0.361333	0.381667	0.625667	0.584333	0.620333	0.684	0.618667	0.746	0.751667	0.6865	0.714667	0.742667	0.714	0.648333	0.671333	0.571	0.587333
14.85	0.003	0.002333	0.002667	0.242667	0.242333	0.248667	0.367667	0.365667	0.385	0.632333	0.592	0.628333	0.698333	0.631667	0.758333	0.762667	0.694167	0.723667	0.751333	0.725667	0.655667	0.683333	0.58	0.595
15.0167	0.002667	0.002333	0.002667	0.244333	0.245	0.250333	0.369667	0.366667	0.385667	0.644333	0.601667	0.637	0.712	0.647167	0.769	0.770667	0.701167	0.733167	0.759667	0.738333	0.67	0.699333	0.591	0.604333
15.1833	0.003	0.002333	0.003	0.246	0.246667	0.251667	0.372333	0.368333	0.388	0.651	0.61	0.647	0.730333	0.658667	0.781667	0.777	0.7115	0.743167	0.769667	0.748	0.681	0.707333	0.601667	0.615
15.35	0.003	0.002333	0.002333	0.248	0.248667	0.253333	0.374333	0.368667	0.389	0.660333	0.619	0.657333	0.742	0.673667	0.789667	0.781333	0.719	0.748667	0.778	0.757667	0.688	0.719667	0.611667	0.625
15.5167	0.003	0.002333	0.002667	0.249667	0.25	0.254667	0.376	0.369333	0.391333	0.674	0.627667	0.669	0.757667	0.692167	0.799667	0.791	0.727	0.760167	0.786333	0.768333	0.696	0.734333	0.622667	0.633
15.6833	0.003	0.002333	0.002333	0.251333	0.252	0.256	0.378333	0.37	0.393	0.683	0.636667	0.68	0.772667	0.712	0.807333	0.802	0.7355	0.767167	0.795667	0.775667	0.709333	0.746	0.632333	0.646333
15.85	0.003	0.002333	0.002667	0.252333	0.253333	0.258	0.380333	0.372	0.395667	0.691667	0.644	0.690667	0.784667	0.733667	0.817	0.81	0.745	0.776167	0.803	0.785667	0.720333	0.756	0.641	0.66
16.0167	0.003	0.002333	0.003	0.254	0.254333	0.259333	0.383	0.374667	0.396667	0.702	0.653667	0.699667	0.798667	0.748667	0.822333	0.818	0.754	0.782167	0.809333	0.793667	0.729333	0.767333	0.651	0.673333
16.1833	0.003	0.002333	0.002667	0.256	0.256	0.262	0.386	0.376333	0.399333	0.711333	0.661333	0.711	0.81	0.764667	0.828333	0.823667	0.762	0.792167	0.820667	0.801667	0.740333	0.775	0.666	0.683
16.35	0.003	0.002	0.003	0.258333	0.258	0.262	0.389	0.377667	0.401333	0.715667	0.67	0.721	0.820667	0.781167	0.834667	0.829667	0.7725	0.797667	0.820667	0.809333	0.756	0.784	0.677	0.695333
16.5167	0.003	0.002333	0.003	0.259333	0.26	0.264333	0.391667	0.380333	0.403667	0.725333	0.678333	0.732	0.832667	0.794667	0.84	0.835667	0.780667	0.805667	0.831667	0.817667	0.759667	0.794667	0.688333	0.704667
16.6833	0.002667	0.002333	0.003	0.260667	0.261	0.266	0.394667	0.382667	0.404667	0.728333	0.687667	0.740333	0.843	0.806667	0.846333	0.845333	0.789	0.810167	0.835	0.819667	0.767333	0.800667	0.701333	0.716667
16.85	0.002667	0.002333	0.002333	0.262667	0.262667	0.266667	0.398	0.384333	0.408	0.736333	0.696333	0.745667	0.852667	0.819667	0.851667	0.850333	0.801	0.815167	0.845333	0.827667	0.775	0.809667	0.714667	0.73
17.0167	0.003	0.002333	0.003	0.264	0.264333	0.268333	0.401667	0.387667	0.409	0.74	0.702667	0.751	0.863333	0.830333	0.857333	0.857667	0.808167	0.822667	0.843333	0.831333	0.785333	0.820333	0.727667	0.742667
17.1833	0.003	0.002333	0.003	0.265333	0.266667	0.271333	0.404	0.389333	0.412667	0.745	0.709333	0.757667	0.871333	0.843	0.861333	0.861333	0.817	0.826667	0.849667	0.836667	0.793333	0.822	0.744	0.750667
17.35	0.003	0.002333	0.003	0.267	0.268333	0.271333	0.408667	0.392	0.414333	0.749667	0.716	0.761333	0.879333	0.852167	0.868333	0.864	0.826	0.835667	0.857333	0.841	0.802	0.834	0.759	0.766
17.5167	0.003333	0.002333	0.002667	0.268333	0.270667	0.273	0.413	0.394333	0.417667	0.753333	0.724	0.766667	0.885	0.859167	0.873667	0.868333	0.832	0.839167	0.857	0.843667	0.807333	0.839	0.773333	0.778
17.6833	0.002667	0.002	0.002333	0.27	0.271667	0.275333	0.417333	0.396667	0.419667	0.758333	0.731333	0.770667	0.893333	0.866	0.879	0.874667	0.8405	0.845167	0.864333	0.850667	0.815	0.846	0.787333	0.790667
17.85	0.002667	0.002333	0.003	0.271	0.273667	0.277333	0.422333	0.400333	0.423333	0.765333	0.737667	0.774	0.899	0.873	0.882	0.879333	0.8455	0.850667	0.869333	0.854333	0.822	0.852667	0.797667	0.810333
18.0167	0.002667	0.002333	0.002667	0.272667	0.275333	0.278333	0.428333	0.404667	0.425667	0.77	0.746667	0.78	0.901	0.879333	0.889333	0.881	0.8495	0.856667	0.872667	0.859	0.833333	0.861667	0.807	0.828
18.1833	0.002667	0.002333	0.003	0.274667	0.277	0.279667	0.433667	0.407	0.428667	0.773333	0.752333	0.783333	0.907	0.881833	0.892667	0.885667	0.8545	0.863167	0.874	0.862333	0.836667	0.866333	0.817667	0.839
18.35	0.003	0.002333	0.003333	0.276	0.278333	0.280667	0.44	0.410333	0.43	0.778	0.761667	0.791	0.912	0.890667	0.897667	0.889333	0.861333	0.866167	0.877	0.869	0.845333	0.872333	0.830667	0.851333
18.5167	0.003	0.002	0.002667	0.277333	0.280667	0.282333	0.446333	0.415	0.433333	0.781667	0.768667	0.794333	0.917333	0.8905	0.903333	0.892	0.862667	0.871167	0.881333	0.873333	0.854333	0.875	0.841	0.862
18.6833	0.003	0.002	0.002667	0.278333	0.282667	0.283667	0.453667	0.419	0.437	0.789333	0.774667	0.799	0.926	0.895667	0.91	0.895667	0.8665	0.877667	0.885333	0.873667	0.865667	0.880667	0.852333	0.870667
18.85	0.003	0.002	0.002667	0.28	0.283333	0.286667	0.459333	0.422667	0.441333	0.793333	0.78	0.805333	0.930667	0.9015	0.913667	0.896667	0.8715	0.884667	0.888333	0.879	0.877333	0.885667	0.861667	0.876
19.0167	0.002667	0.002	0.003	0.281667	0.285	0.288	0.467333	0.426	0.444667	0.795667	0.787667	0.811	0.938	0.909167	0.919667	0.899667	0.874	0.891167	0.892667	0.883667	0.886333	0.893333	0.872333	0.885
19.1833	0.003	0.002	0.002667	0.283333	0.287333	0.289333	0.474667	0.430333	0.449333	0.798333	0.794	0.815	0.944	0.914667	0.925667	0.903	0.875833	0.895167	0.896	0.89	0.894	0.897333	0.880333	0.892333
19.35	0.003	0.002	0.002667	0.284333	0.288333	0.291	0.480333	0.434667	0.454	0.804	0.799667	0.818333	0.950667	0.9195	0.930667	0.904333	0.881	0.901667	0.899667	0.892667	0.901667	0.901667	0.889	0.898667
19.5167	0.002667	0.002333	0.002667	0.286667	0.291	0.293	0.489667	0.439333	0.458	0.806	0.804	0.821333	0.954	0.927167	0.938333	0.907	0.881	0.906167	0.906	0.898667	0.908333	0.91	0.897333	0.905667
19.6833	0.002667	0.002333	0.002667	0.288333	0.291333	0.293667	0.499333	0.443667	0.462667	0.807667	0.81	0.825667	0.959333	0.932333	0.943	0.908333	0.8865	0.910167	0.906667	0.901333	0.914	0.914667	0.906	0.909333
19.85	0.003	0.002333	0.002667	0.29	0.293333	0.295667	0.507333	0.448333	0.468667	0.810333	0.815333	0.826333	0.967333	0.9405	0.950667	0.910333	0.888333	0.916667	0.911667	0.905333	0.919333	0.921	0.912	0.915667
20.0167	0.002667	0.002333	0.003	0.292	0.295333	0.297333	0.516	0.454	0.474333	0.809333	0.820333	0.827333	0.973333	0.9455	0.955333	0.913	0.89	0.919667	0.915	0.910667	0.925333	0.924667	0.920667	0.918667
*Each value is the average of 3 technical replicates
Figure 2B
pH Condition	Replicate	CFU/mL
7.5	1	150056
7.5	2	292895
7.5	3	88657.1
7	1	319667
7	2	430000
7	3	141333
7	4	551667
7	5	223333
7	6	248833
7	7	305000
6.4	1	282941
6.4	2	561346
6.4	3	413250
6.4	4	715556
6.4	5	1.18655e+06
6.4	6	592040
6.4	7	377222
6	1	219746
6	2	511875
6	3	618667
5.7	1	320502
5.7	2	970000
5.7	3	721000
5.7	4	934400
5.7	5	464028
5.7	6	745057
5.7	7	409714
4.8	1	1.66667e+06
4.8	2	678462
4.8	3	345507
4.8	4	940952
4.8	5	1.74087e+06
4.4	1	1.2907e+06
4.4	2	1.38333e+06
4.4	3	678333
4.4	4	1.22389e+06
4.4	5	685686
3.5	1	807029
3.5	2	1.09156e+06
3.5	3	1.19867e+06
3.5	4	762172
3.5	5	137770
3.5	6	2.35739e+06
Figure 2C
pH condition	Gene target	Replicate	Log2 expression	Fold change
7.5	dnaQ	1	0	1
7.5	dnaQ	2	0	1
7.5	dnaQ	3	0	1
7.5	dnaQ	4	0	1
7.5	eae	1	-0.0796737	0.946272
7.5	eae	2	0.00955203	1.00664
7.5	eae	3	0.0816413	1.05822
7.5	espA	1	-0.00949514	0.99344
7.5	espA	2	-0.176661	0.884748
7.5	espA	3	0.410444	1.32909
7.5	fimA	1	0.187788	1.13902
7.5	fimA	2	0.324612	1.25233
7.5	fimA	3	0.485868	1.40043
7.5	kfcC	1	-0.23485	1.17678
7.5	kfcC	2	0.158937	0.895685
7.5	kfcC	3	-0.923466	1.89667
7.5	ler	1	-0.139539	1.10155
7.5	ler	2	-0.116206	1.08388
7.5	ler	3	-0.581391	1.49629
7.5	nleB	1	0.189866	1.14066
7.5	nleB	2	0.462509	1.37794
7.5	nleB	3	0.776315	1.71275
7.5	regA	2	0.10931	0.927031
7.5	regA	3	-1.36299	2.57218
7.5	regA	4	-0.926894	1.90118
7.5	tir	1	0.167983	1.12349
7.5	tir	2	0.589735	1.50497
7.5	tir	3	0.590944	1.50623
7	dnaQ	1	0	1
7	dnaQ	2	0	1
7	dnaQ	3	0	1
7	dnaQ	4	0	1
7	eae	1	-0.031107	0.978669
7	eae	2	-0.225544	0.855272
7	eae	3	-0.208656	0.865343
7	espA	1	-0.124981	0.917016
7	espA	2	0.176494	1.13013
7	espA	3	0.459893	1.37544
7	fimA	1	0.0117024	1.00814
7	fimA	2	0.322692	1.25066
7	fimA	3	0.177012	1.13054
7	kfcC	1	0.189054	0.877181
7	kfcC	2	0.315322	0.803672
7	kfcC	3	-0.504376	1.41851
7	ler	1	0.00260757	0.998194
7	ler	2	0.0338068	0.976839
7	ler	3	-0.0364144	1.02556
7	nleB	1	0.0533411	1.03767
7	nleB	2	0.0932905	1.0668
7	nleB	3	0.364774	1.28768
7	regA	2	0.813095	0.56916
7	regA	3	-0.605482	1.52149
7	regA	4	-0.207613	1.15478
7	tir	1	0.152851	1.11176
7	tir	2	0.208097	1.15516
7	tir	3	0.150458	1.10992
6.4	dnaQ	1	0	1
6.4	dnaQ	2	0	1
6.4	dnaQ	3	0	1
6.4	dnaQ	4	0	1
6.4	eae	1	0.302353	1.23315
6.4	eae	2	0.258676	1.19638
6.4	eae	3	-0.367832	0.774946
6.4	espA	1	0.0972789	1.06975
6.4	espA	2	0.339346	1.26518
6.4	espA	3	0.3945	1.31449
6.4	fimA	1	-0.199568	0.870811
6.4	fimA	2	0.458224	1.37385
6.4	fimA	3	-0.142002	0.906261
6.4	kfcC	1	-0.1336	1.09703
6.4	kfcC	2	0.168903	0.889519
6.4	kfcC	3	-0.208744	1.15568
6.4	ler	1	0.219958	0.85859
6.4	ler	2	-0.236446	1.17809
6.4	ler	3	-0.00175458	1.00122
6.4	nleB	1	0.156491	1.11457
6.4	nleB	2	0.548581	1.46265
6.4	nleB	3	0.396361	1.31618
6.4	regA	2	0.872469	0.546211
6.4	regA	3	-0.490755	1.40518
6.4	regA	4	0.536862	0.689269
6.4	tir	1	0.483629	1.39826
6.4	tir	2	0.946723	1.92749
6.4	tir	3	-0.041191	0.971852
6	dnaQ	1	0	1
6	dnaQ	2	0	1
6	dnaQ	3	0	1
6	dnaQ	4	0	1
6	eae	1	0.808559	1.75146
6	eae	2	0.807009	1.74958
6	eae	3	0.207735	1.15487
6	espA	1	0.264263	1.20102
6	espA	2	-0.0780927	0.947309
6	espA	3	0.0268678	1.0188
6	fimA	1	-0.0496098	0.966198
6	fimA	2	0.702438	1.62725
6	fimA	3	-0.146416	0.903492
6	kfcC	1	-0.180964	1.13364
6	kfcC	2	-0.272618	1.208
6	kfcC	3	-0.0534617	1.03775
6	ler	1	-0.152259	1.11131
6	ler	2	-0.748657	1.68023
6	ler	3	-0.0180598	1.0126
6	nleB	1	0.182442	1.1348
6	nleB	2	0.767642	1.70248
6	nleB	3	0.597499	1.51309
6	regA	2	1.02465	0.491528
6	regA	3	0.263582	0.833017
6	regA	4	0.577754	0.670006
6	tir	1	0.81424	1.75837
6	tir	2	0.958839	1.94374
6	tir	3	0.338577	1.26451
5.7	dnaQ	1	0	1
5.7	dnaQ	2	0	1
5.7	dnaQ	3	0	1
5.7	dnaQ	4	0	1
5.7	eae	1	0.56395	1.47831
5.7	eae	2	1.34353	2.53771
5.7	eae	3	0.947773	1.92889
5.7	espA	1	0.359547	1.28302
5.7	espA	2	0.442777	1.35922
5.7	espA	3	0.90671	1.87476
5.7	fimA	1	-0.273011	0.82759
5.7	fimA	2	1.01736	2.02422
5.7	fimA	3	0.0398471	1.028
5.7	kfcC	1	-0.222217	1.16652
5.7	kfcC	2	-0.580194	1.49505
5.7	kfcC	3	-0.568711	1.4832
5.7	ler	1	-0.099019	1.07104
5.7	ler	2	-0.992092	1.98907
5.7	ler	3	-0.560483	1.47476
5.7	nleB	1	0.0402089	1.02826
5.7	nleB	2	0.964335	1.95116
5.7	nleB	3	0.960814	1.94641
5.7	regA	2	1.2266	0.427323
5.7	regA	3	-0.00646614	1.00449
5.7	regA	4	0.416674	0.74915
5.7	tir	1	0.957034	1.94132
5.7	tir	2	1.48824	2.80547
5.7	tir	3	1.00762	2.01059
4.8	dnaQ	1	0	1
4.8	dnaQ	2	0	1
4.8	dnaQ	3	0	1
4.8	dnaQ	4	0	1
4.8	eae	1	2.24451	4.73877
4.8	eae	2	1.81524	3.51918
4.8	eae	3	2.17911	4.52873
4.8	espA	1	0.445957	1.36222
4.8	espA	2	0.359059	1.28259
4.8	espA	3	1.0448	2.06308
4.8	fimA	1	0.379633	1.30101
4.8	fimA	2	0.775206	1.71143
4.8	fimA	3	0.161865	1.11873
4.8	kfcC	1	-1.14186	2.20666
4.8	kfcC	2	-0.837021	1.78636
4.8	kfcC	3	-0.932827	1.90901
4.8	ler	1	-1.78036	3.43513
4.8	ler	2	-1.90982	3.75761
4.8	ler	3	-1.67064	3.18356
4.8	nleB	1	1.95871	3.88715
4.8	nleB	2	2.11965	4.34589
4.8	nleB	3	2.47211	5.54853
4.8	regA	2	1.52201	0.348201
4.8	regA	3	0.835588	0.560355
4.8	regA	4	0.549458	0.683277
4.8	tir	1	2.51567	5.71863
4.8	tir	2	2.21607	4.64626
4.8	tir	3	2.19325	4.57336
4.4	dnaQ	1	0	1
4.4	dnaQ	2	0	1
4.4	dnaQ	3	0	1
4.4	dnaQ	4	0	1
4.4	eae	1	0.219883	1.16464
4.4	eae	2	-0.659517	0.63309
4.4	eae	3	0.942911	1.9224
4.4	espA	1	-0.422413	0.746176
4.4	espA	2	-0.871418	0.546609
4.4	espA	3	0.580732	1.49561
4.4	fimA	1	0.927022	1.90135
4.4	fimA	2	0.235592	1.17739
4.4	fimA	3	0.361627	1.28487
4.4	kfcC	1	-1.35593	2.55962
4.4	kfcC	2	-1.05222	2.07372
4.4	kfcC	3	-1.78943	3.45678
4.4	ler	1	-1.22172	2.33225
4.4	ler	2	-0.28421	1.21774
4.4	ler	3	-1.05809	2.08217
4.4	nleB	1	2.11572	4.33407
4.4	nleB	2	1.77869	3.43115
4.4	nleB	3	1.82588	3.54524
4.4	regA	2	0.596032	0.661571
4.4	regA	3	0.926296	0.526208
4.4	regA	4	0.2584	0.836015
4.4	tir	1	0.506632	1.42073
4.4	tir	2	-0.475247	0.719344
4.4	tir	3	0.833936	1.78254
3.5	dnaQ	1	0	1
3.5	dnaQ	2	0	1
3.5	dnaQ	3	0	1
3.5	dnaQ	4	0	1
3.5	eae	1	-3.8268	0.0704725
3.5	eae	2	1.67422	3.19147
3.5	eae	3	-2.38173	0.191879
3.5	espA	1	-5.35394	0.0244514
3.5	espA	2	-2.40865	0.188332
3.5	espA	3	-4.83143	0.0351233
3.5	fimA	1	-3.16917	0.111169
3.5	fimA	2	-2.36671	0.193887
3.5	fimA	3	-1.888	0.270181
3.5	kfcC	1	-2.19559	4.58077
3.5	kfcC	2	-0.598786	1.51444
3.5	kfcC	3	-1.27705	2.42343
3.5	kfcC	4	-2.68606	6.43555
3.5	ler	1	2.4169	0.187259
3.5	ler	2	-0.69871	1.62305
3.5	ler	3	1.18247	0.440597
3.5	nleB	1	-1.84582	0.278196
3.5	nleB	2	0.32053	1.24879
3.5	nleB	3	-1.82929	0.281404
3.5	regA	2	1.16726	0.445265
3.5	regA	3	0.513623	0.700461
3.5	regA	4	0.923867	0.527094
3.5	tir	1	-2.06347	0.239239
3.5	tir	2	1.08464	2.12085
3.5	tir	3	-1.34497	0.393662
Figure 2D
pH condition	Replicate	Pedestals per cell
pH 4.8	1	8
pH 4.8	2	13.75
pH 4.8	3	6.64286
pH 7	1	0.7
pH 7	2	0.5625
pH 7	3	0.333333

## Sheet: Figure S2
Figure S2A
Time	LB pH 3.5			LB pH 4.4			LB pH 4.8			LB pH 5.7			LB pH 6.4			LB pH 7.5			LB pH 7			LB pH 6
	Rep 1	Rep 2	Rep 3	Rep 1	Rep 2	Rep 3	Rep 1	Rep 2	Rep 3	Rep 1	Rep 2	Rep 3	Rep 1	Rep 2	Rep 3	Rep 1	Rep 2	Rep 3	Rep 1	Rep 2	Rep 3	Rep 1	Rep 2	Rep 3
0.0166667	0.042667	0.004333	0.004	0.044333	0.003	0.002667	0.044667	0.002667	0.004333	0.054333	0.003333	0.004667	0.024333	0.002333	0.003333	0.024	0.003667	0.004333	0.017333	0.000333	0.003	0.038667	0.003333	0.002333
0.183333	0.005667	0.004333	0.004333	0.004333	0.003	0.002667	0.002667	0.002667	0.005667	0.003667	0.003667	0.005	0.003333	0.003	0.003333	0.004333	0.003667	0.004333	0.0025	0.001	0.003	0.003	0.003667	0.002333
0.35	0.005667	0.005	0.004333	0.004	0.003	0.002667	0.002667	0.002333	0.005333	0.003667	0.004	0.005	0.003667	0.003	0.003667	0.004333	0.003667	0.004333	0.0025	0.001333	0.003	0.003	0.003333	0.002333
0.516667	0.005333	0.005	0.004333	0.004	0.003333	0.003	0.003	0.003	0.004667	0.003667	0.004	0.005	0.004	0.003	0.003667	0.004333	0.003333	0.004667	0.003333	0.001333	0.003667	0.003	0.003333	0.002667
0.683333	0.005333	0.004667	0.004	0.004	0.003	0.003	0.003	0.002667	0.005	0.004333	0.004	0.005667	0.004333	0.003	0.004333	0.004667	0.003667	0.004667	0.003667	0.001667	0.004	0.004333	0.003333	0.003
0.85	0.005667	0.004333	0.004	0.004333	0.003	0.003	0.003333	0.003333	0.005667	0.005	0.004	0.006667	0.005	0.003	0.004667	0.005333	0.003667	0.006	0.004333	0.001333	0.005	0.004333	0.003667	0.004
1.01667	0.005667	0.005	0.003667	0.004667	0.002667	0.003	0.003667	0.003	0.006667	0.005667	0.004	0.007667	0.006	0.003667	0.006333	0.006	0.004	0.007	0.005333	0.001667	0.006	0.005333	0.003667	0.004667
1.18333	0.005333	0.005	0.004	0.004333	0.003	0.003333	0.004667	0.002667	0.007333	0.006667	0.005	0.009	0.007333	0.004	0.007333	0.007667	0.004333	0.008333	0.006667	0.002333	0.007333	0.007333	0.004333	0.005667
1.35	0.005667	0.004667	0.004333	0.004667	0.003	0.004	0.005333	0.004	0.008667	0.009	0.005667	0.011	0.009	0.004333	0.009333	0.009667	0.005	0.010667	0.008667	0.003333	0.010333	0.009	0.004667	0.008
1.51667	0.005333	0.005	0.004333	0.005	0.003	0.004667	0.007667	0.004667	0.01	0.012	0.006333	0.015	0.012	0.005333	0.012333	0.013333	0.006	0.014	0.012	0.004	0.013333	0.012	0.005667	0.011667
1.68333	0.005333	0.004667	0.004	0.005333	0.003	0.004667	0.009333	0.005333	0.012333	0.016333	0.008	0.020333	0.016333	0.006667	0.016333	0.017333	0.007667	0.019	0.016333	0.005333	0.018333	0.017333	0.007333	0.016667
1.85	0.005333	0.005	0.004	0.006	0.003	0.006	0.011667	0.005667	0.015333	0.022	0.01	0.027333	0.022	0.008333	0.023	0.023333	0.01	0.025667	0.023333	0.007667	0.025667	0.023667	0.009333	0.023
2.01667	0.005333	0.005	0.004	0.006	0.004	0.007	0.014333	0.007	0.019333	0.03	0.013	0.037333	0.031	0.010667	0.032667	0.032667	0.013	0.035667	0.033333	0.011333	0.036	0.032667	0.012333	0.032
2.18333	0.005333	0.004	0.004	0.007333	0.004	0.008	0.019667	0.008333	0.024667	0.042	0.016667	0.050667	0.043667	0.015	0.045	0.046333	0.017333	0.050667	0.047	0.016333	0.051	0.044333	0.016667	0.045
2.35	0.005333	0.005	0.004333	0.008	0.004	0.01	0.025667	0.010333	0.033	0.057667	0.022667	0.069667	0.061	0.020333	0.063333	0.064333	0.023333	0.069333	0.063	0.023	0.069	0.062333	0.022333	0.063
2.51667	0.005333	0.004333	0.004	0.009	0.004667	0.011667	0.035	0.012667	0.042667	0.076667	0.031	0.085	0.075667	0.028	0.075	0.082	0.033	0.088333	0.080333	0.033	0.085333	0.078667	0.031	0.078
2.68333	0.005	0.004667	0.003667	0.010667	0.005	0.014	0.046	0.016667	0.056333	0.091333	0.042	0.1	0.090667	0.039	0.091333	0.105333	0.047	0.113	0.103333	0.048	0.109667	0.092667	0.043333	0.095333
2.85	0.005	0.004667	0.003667	0.013	0.005667	0.018	0.061	0.021333	0.073	0.11	0.057	0.124333	0.117333	0.054667	0.117	0.135333	0.064	0.144333	0.134667	0.065333	0.141333	0.112667	0.060333	0.117667
3.01667	0.005	0.004333	0.004333	0.015667	0.006667	0.022333	0.078333	0.027667	0.091667	0.139667	0.074667	0.160333	0.169	0.069	0.163667	0.166333	0.081333	0.176	0.159667	0.081333	0.170667	0.149333	0.076333	0.153333
3.18333	0.005	0.004667	0.003667	0.019	0.008	0.028333	0.097333	0.036333	0.110667	0.183667	0.087	0.236333	0.195333	0.081667	0.196667	0.202333	0.105333	0.217333	0.193333	0.104	0.206	0.214667	0.092	0.217333
3.35	0.005	0.004667	0.003667	0.023667	0.008667	0.036	0.115667	0.047333	0.132667	0.26	0.102333	0.272667	0.218667	0.103667	0.21	0.241333	0.134667	0.257	0.239	0.132333	0.247	0.215333	0.116	0.219
3.51667	0.004667	0.004333	0.003667	0.029333	0.010667	0.045	0.136667	0.062333	0.157333	0.265	0.130333	0.297	0.258	0.141	0.267	0.285	0.164667	0.301333	0.279333	0.163333	0.296333	0.232667	0.147	0.228667
3.68333	0.004667	0.004333	0.003667	0.036667	0.012667	0.056667	0.161333	0.079333	0.184667	0.294667	0.18	0.325	0.310333	0.187667	0.324333	0.341	0.202	0.357667	0.355667	0.196667	0.375	0.294333	0.205	0.303333
3.85	0.004667	0.004333	0.004	0.045667	0.015333	0.070667	0.186	0.097667	0.213	0.352333	0.248	0.395	0.406333	0.206333	0.404667	0.402	0.242667	0.415	0.392333	0.236	0.400667	0.374	0.230333	0.391
4.01667	0.004667	0.004	0.003667	0.056667	0.019333	0.085	0.21	0.117333	0.239667	0.431667	0.251	0.458667	0.443667	0.234	0.426667	0.439333	0.285333	0.458	0.420667	0.282	0.44	0.438	0.248	0.447667
4.18333	0.004667	0.004667	0.003667	0.070333	0.023667	0.101333	0.237667	0.138667	0.267667	0.451667	0.272	0.472333	0.467333	0.269667	0.437667	0.456667	0.338333	0.472667	0.459333	0.344	0.469333	0.446333	0.294333	0.453667
4.35	0.004667	0.004667	0.003667	0.084667	0.029	0.117667	0.269	0.161667	0.301	0.45	0.334333	0.474333	0.482	0.362333	0.483333	0.470667	0.396667	0.490333	0.480333	0.382	0.491	0.456667	0.352	0.451333
4.51667	0.005333	0.004333	0.003667	0.1	0.036333	0.134667	0.309333	0.188333	0.335667	0.488333	0.417667	0.491	0.508	0.396667	0.515667	0.485333	0.442	0.507333	0.501333	0.413	0.511333	0.491667	0.44	0.48
4.68333	0.004667	0.004333	0.003667	0.115333	0.045333	0.152	0.339667	0.214	0.369	0.501667	0.436333	0.531667	0.527333	0.4	0.534	0.495	0.454667	0.521	0.518667	0.454333	0.528333	0.527333	0.449333	0.524333
4.85	0.004667	0.004333	0.003667	0.132333	0.056667	0.170333	0.369333	0.239667	0.390333	0.538	0.442667	0.555333	0.544333	0.454333	0.551333	0.506667	0.469333	0.532	0.532	0.475333	0.539333	0.547	0.472333	0.545333
5.01667	0.005	0.004333	0.003667	0.15	0.069333	0.186667	0.386667	0.269667	0.411333	0.553	0.484	0.571667	0.560333	0.495667	0.565333	0.519667	0.488333	0.544333	0.544	0.494	0.549	0.562667	0.469	0.559667
5.18333	0.004667	0.004333	0.003667	0.166333	0.083	0.203667	0.409	0.305667	0.439	0.568	0.495667	0.582333	0.574	0.515333	0.578667	0.528667	0.495	0.554	0.554333	0.509333	0.555333	0.575667	0.516667	0.571333
5.35	0.005	0.004667	0.003667	0.182	0.097	0.217667	0.422333	0.343333	0.457667	0.58	0.523	0.594333	0.587667	0.533	0.589333	0.538	0.506	0.564	0.564333	0.525333	0.564667	0.587333	0.539667	0.585333
5.51667	0.004333	0.004	0.003667	0.197333	0.111	0.231	0.432	0.375	0.469667	0.589667	0.541	0.604	0.599	0.548667	0.599	0.548667	0.521	0.572667	0.574	0.539	0.572667	0.597667	0.554333	0.597333
5.68333	0.005	0.004333	0.003667	0.212	0.128	0.243667	0.449667	0.397667	0.482333	0.602	0.550667	0.614	0.610333	0.563667	0.609667	0.561333	0.527333	0.582667	0.581	0.547	0.581667	0.609333	0.567333	0.610667
5.85	0.004667	0.004	0.003667	0.224333	0.143667	0.255333	0.469	0.419333	0.495333	0.611333	0.564	0.620333	0.619667	0.576667	0.618333	0.569	0.536333	0.590667	0.589	0.556333	0.588667	0.62	0.584	0.619333
6.01667	0.004667	0.003667	0.003667	0.239333	0.159333	0.269333	0.487	0.431333	0.517333	0.622	0.576	0.629333	0.628	0.589	0.624	0.579	0.541667	0.601	0.596	0.565	0.596	0.629667	0.599333	0.628
6.18333	0.004333	0.004	0.003667	0.254333	0.174667	0.282667	0.511	0.436667	0.539333	0.631333	0.586333	0.640667	0.635	0.598	0.633	0.588333	0.557667	0.608333	0.604	0.573	0.605333	0.636333	0.606333	0.638333
6.35	0.004333	0.004333	0.003667	0.265667	0.189667	0.293	0.526667	0.451333	0.552667	0.639	0.597	0.648333	0.641667	0.609	0.639333	0.598333	0.567	0.616333	0.609667	0.580667	0.612667	0.644	0.616	0.647333
6.51667	0.004333	0.004333	0.003667	0.278	0.206333	0.300333	0.537667	0.475	0.560667	0.647667	0.607333	0.658333	0.648333	0.617	0.645333	0.607667	0.583	0.625333	0.618333	0.588667	0.618333	0.652667	0.625	0.655667
6.68333	0.004333	0.004	0.003667	0.288	0.220667	0.308333	0.547333	0.499	0.567	0.655333	0.615333	0.664	0.654	0.624333	0.651333	0.617333	0.596	0.633333	0.623333	0.594667	0.623667	0.658667	0.634	0.661667
6.85	0.004667	0.004	0.003667	0.297	0.238	0.318	0.556	0.517333	0.574	0.662333	0.623667	0.673	0.658667	0.632333	0.657	0.624667	0.606667	0.641	0.628667	0.601	0.629333	0.667333	0.646333	0.669667
7.01667	0.004	0.004	0.003667	0.304667	0.254333	0.322667	0.563	0.531667	0.576	0.669333	0.632333	0.678667	0.665	0.638333	0.662667	0.633667	0.616667	0.648667	0.633333	0.606333	0.632333	0.674	0.652333	0.675
7.18333	0.004333	0.004	0.003667	0.311667	0.272	0.327333	0.567667	0.540333	0.584	0.675667	0.64	0.687333	0.669667	0.644	0.668667	0.64	0.63	0.655667	0.639	0.613	0.639333	0.681	0.66	0.683333
7.35	0.004	0.004	0.003667	0.315667	0.285	0.332667	0.574333	0.549333	0.587667	0.683	0.647	0.694333	0.675333	0.649667	0.673	0.645	0.641667	0.663	0.643	0.618333	0.643667	0.687333	0.670667	0.690667
7.51667	0.004	0.004	0.003667	0.320333	0.297667	0.336667	0.578667	0.554667	0.591333	0.689333	0.652667	0.701	0.681333	0.656667	0.676	0.649333	0.652	0.671333	0.647667	0.624333	0.646667	0.692667	0.681	0.697667
7.68333	0.004333	0.004	0.003667	0.325333	0.307333	0.342667	0.583333	0.562333	0.596667	0.695	0.661	0.708	0.685667	0.661667	0.682	0.653	0.659333	0.676	0.651667	0.629667	0.653	0.699333	0.686	0.703667
7.85	0.004	0.004	0.003667	0.331333	0.315667	0.347333	0.589	0.568667	0.601333	0.701333	0.667333	0.711333	0.69	0.667667	0.686667	0.659	0.668333	0.684333	0.656	0.633333	0.656333	0.705	0.692667	0.71
8.01667	0.004	0.004	0.003667	0.338333	0.326667	0.353	0.593333	0.574	0.604333	0.706333	0.674333	0.718667	0.694667	0.673	0.692	0.663333	0.675667	0.69	0.661	0.637	0.661	0.707667	0.697667	0.715667
8.18333	0.004	0.003667	0.003667	0.343667	0.334333	0.359	0.597333	0.58	0.610667	0.712667	0.680667	0.725	0.7	0.677167	0.695	0.669	0.683667	0.697667	0.665	0.641333	0.665	0.715333	0.704333	0.72
8.35	0.004	0.003667	0.003667	0.352667	0.340667	0.366667	0.601667	0.585333	0.613667	0.719	0.687333	0.728333	0.703	0.681833	0.7	0.674	0.691667	0.705667	0.669333	0.645667	0.668667	0.720667	0.708667	0.724333
8.51667	0.004	0.004	0.003667	0.360333	0.347667	0.372667	0.607333	0.587667	0.620333	0.724333	0.694	0.734	0.707667	0.686667	0.703333	0.679333	0.699667	0.71	0.674667	0.650667	0.673333	0.726333	0.715	0.730667
8.68333	0.004	0.004333	0.003667	0.366667	0.355333	0.378667	0.612	0.594333	0.626	0.729333	0.700667	0.737	0.711	0.6905	0.706	0.684	0.706667	0.714	0.68	0.656	0.677333	0.731667	0.718333	0.736
8.85	0.004	0.003667	0.003667	0.374333	0.362667	0.382667	0.618667	0.598333	0.629333	0.734	0.706667	0.743333	0.715	0.694333	0.711333	0.689667	0.711333	0.719667	0.682667	0.659667	0.682667	0.734333	0.725333	0.740667
9.01667	0.004	0.003667	0.003667	0.382333	0.370333	0.386333	0.624	0.602667	0.636	0.738667	0.711333	0.747	0.719	0.7	0.714333	0.694333	0.719333	0.728667	0.687667	0.664333	0.689	0.740667	0.728333	0.744333
9.18333	0.004	0.003667	0.003667	0.391667	0.377333	0.390667	0.63	0.606333	0.642667	0.743333	0.716	0.751667	0.723	0.705	0.716667	0.7	0.726	0.733333	0.693	0.668667	0.692667	0.745	0.732	0.750667
9.35	0.004	0.004	0.003667	0.401	0.383	0.397	0.634333	0.612667	0.648333	0.747333	0.720667	0.757	0.727	0.709833	0.723	0.704667	0.727667	0.739	0.698	0.674	0.698333	0.750333	0.740333	0.754667
9.51667	0.004	0.003667	0.003667	0.405	0.387333	0.399333	0.640333	0.616333	0.653	0.752	0.725667	0.759	0.729667	0.714333	0.725333	0.71	0.735333	0.743667	0.701667	0.678667	0.702333	0.752333	0.743	0.758
9.68333	0.004	0.003667	0.003667	0.415	0.392333	0.405333	0.646667	0.623	0.659667	0.756333	0.730667	0.765667	0.735667	0.717667	0.729	0.716333	0.739	0.748	0.707	0.681667	0.707667	0.757	0.747333	0.762333
9.85	0.004	0.004	0.003333	0.42	0.398667	0.408333	0.652667	0.628	0.664667	0.761667	0.735667	0.769333	0.738667	0.722	0.734	0.721333	0.746333	0.753333	0.711667	0.685333	0.712	0.762	0.750667	0.767667
10.0167	0.004	0.004	0.003333	0.429	0.403333	0.414	0.657333	0.634	0.671	0.765	0.74	0.772667	0.741667	0.727333	0.738	0.727333	0.750333	0.759	0.714333	0.691333	0.717333	0.764667	0.759333	0.772
10.1833	0.004	0.003667	0.003	0.436	0.408667	0.423	0.664667	0.64	0.678667	0.769	0.742667	0.778333	0.744667	0.730667	0.742667	0.735667	0.754	0.766	0.7225	0.694	0.72	0.769	0.761333	0.776667
10.35	0.004	0.003667	0.003333	0.443	0.415333	0.427	0.669	0.647	0.686333	0.773	0.749667	0.783	0.748	0.733667	0.745667	0.741	0.760333	0.769	0.729	0.698333	0.726333	0.772667	0.765333	0.781333
10.5167	0.004	0.003667	0.003	0.451667	0.423333	0.433	0.675667	0.654	0.691667	0.777333	0.754	0.786333	0.753	0.738	0.751	0.748	0.763667	0.773	0.733	0.702667	0.731333	0.774333	0.767	0.786667
10.6833	0.004	0.003333	0.003333	0.460667	0.429	0.443333	0.682	0.658333	0.698	0.782	0.757667	0.791	0.755667	0.7415	0.755667	0.752	0.767333	0.778667	0.737333	0.707667	0.735	0.779333	0.772667	0.791333
10.85	0.004	0.003333	0.003	0.465333	0.437667	0.448333	0.687	0.664333	0.704333	0.785667	0.762333	0.795	0.760333	0.748167	0.758667	0.757667	0.772667	0.784	0.742333	0.714333	0.739667	0.783667	0.778	0.795333
11.0167	0.004	0.003667	0.003333	0.473	0.447	0.457	0.694	0.670333	0.71	0.789667	0.766667	0.799333	0.765333	0.752	0.762	0.764667	0.778	0.787	0.747	0.721	0.745	0.788	0.781333	0.800667
11.1833	0.004333	0.003333	0.003333	0.481667	0.455667	0.468	0.7	0.676	0.715	0.793333	0.770667	0.804	0.769	0.756333	0.766	0.772333	0.784	0.793333	0.751333	0.725667	0.749667	0.792	0.787333	0.805333
11.35	0.004	0.003	0.003333	0.490333	0.464667	0.476333	0.705667	0.682	0.721	0.798667	0.775	0.807333	0.773	0.759	0.770333	0.776667	0.786333	0.8	0.756667	0.729333	0.755333	0.797	0.791	0.808667
11.5167	0.004	0.003333	0.003	0.500333	0.470667	0.488333	0.711	0.688333	0.725667	0.802	0.780333	0.814	0.777333	0.763667	0.772667	0.780333	0.790333	0.803	0.762333	0.734667	0.758	0.800333	0.795	0.814
11.6833	0.004	0.003	0.003	0.507	0.481	0.497	0.716667	0.697	0.732333	0.806667	0.785	0.819333	0.781333	0.767667	0.778667	0.784	0.795333	0.807333	0.766333	0.738	0.763333	0.805667	0.798667	0.82
11.85	0.004	0.003333	0.003667	0.513333	0.486667	0.504667	0.723	0.701333	0.738	0.810333	0.788333	0.824	0.785333	0.7735	0.782	0.789	0.800333	0.812333	0.770667	0.742667	0.769	0.810667	0.803333	0.822333
12.0167	0.004	0.003667	0.003	0.518333	0.492333	0.513	0.727	0.707333	0.743333	0.814333	0.793333	0.826667	0.789667	0.776	0.786333	0.794333	0.802667	0.817	0.775167	0.747333	0.770667	0.813	0.808	0.828667
12.1833	0.004	0.003333	0.003	0.526667	0.501333	0.522	0.731333	0.714333	0.750333	0.817667	0.798667	0.831333	0.793	0.779833	0.789333	0.800667	0.807333	0.820667	0.781	0.755333	0.776333	0.817	0.811333	0.834
12.35	0.003667	0.003333	0.003	0.533667	0.508	0.529	0.737333	0.718	0.754667	0.822	0.802333	0.836333	0.797333	0.7845	0.795	0.805667	0.811667	0.824667	0.785	0.759	0.778333	0.823333	0.817667	0.838
12.5167	0.003667	0.003	0.003	0.538	0.512667	0.533333	0.742667	0.724667	0.759667	0.825667	0.806667	0.841667	0.801333	0.789333	0.8	0.811	0.815667	0.830333	0.788667	0.761	0.783333	0.827333	0.822333	0.839
12.6833	0.004	0.003333	0.002667	0.545667	0.519333	0.539	0.747333	0.731333	0.763667	0.829	0.810333	0.846	0.806	0.793333	0.803	0.815	0.821667	0.837	0.791	0.765333	0.789	0.832	0.826667	0.845333
12.85	0.004	0.003	0.003	0.550667	0.523	0.548667	0.753333	0.736333	0.768667	0.832667	0.814333	0.849667	0.810667	0.799	0.807	0.82	0.821	0.841	0.794667	0.769667	0.793333	0.836333	0.831333	0.851333
13.0167	0.003667	0.003333	0.003	0.555667	0.529	0.556667	0.758333	0.744	0.774333	0.835667	0.817667	0.854333	0.813333	0.802833	0.810667	0.823667	0.832333	0.845667	0.800333	0.774	0.798	0.840667	0.834333	0.854333
13.1833	0.004	0.003333	0.003	0.561667	0.534667	0.563667	0.762667	0.749333	0.779	0.840333	0.822667	0.858	0.817	0.8075	0.816333	0.829333	0.832667	0.849667	0.805333	0.778667	0.802333	0.844667	0.840333	0.859667
13.35	0.003667	0.003667	0.003	0.564667	0.54	0.57	0.768333	0.752667	0.782667	0.845	0.825667	0.862333	0.821	0.813333	0.820333	0.833333	0.841333	0.854	0.809	0.782667	0.807667	0.847667	0.844333	0.863667
13.5167	0.004	0.003333	0.003	0.571667	0.55	0.578333	0.770333	0.758	0.787333	0.848	0.829333	0.864667	0.825333	0.818167	0.823667	0.836333	0.843667	0.86	0.814	0.785333	0.809	0.852333	0.848667	0.870333
13.6833	0.003667	0.003333	0.003	0.579333	0.558333	0.584333	0.774	0.762667	0.794	0.851	0.833	0.869333	0.831667	0.821833	0.829	0.841667	0.845333	0.863667	0.82	0.790333	0.815	0.854333	0.852667	0.872333
13.85	0.003667	0.003333	0.002667	0.584667	0.566	0.592667	0.779667	0.768667	0.796667	0.854	0.836667	0.872333	0.835667	0.823	0.832333	0.848333	0.851667	0.866	0.823333	0.792333	0.818667	0.859	0.856	0.875
14.0167	0.004	0.003333	0.003	0.591333	0.571667	0.596	0.784667	0.772333	0.800667	0.857333	0.841	0.877333	0.838	0.831	0.836333	0.851667	0.855667	0.871333	0.827333	0.796	0.824	0.864	0.861	0.881333
14.1833	0.003667	0.003	0.002667	0.598	0.577667	0.599667	0.788667	0.778	0.807	0.861667	0.844667	0.881	0.843	0.833667	0.839333	0.854667	0.862	0.878333	0.829333	0.800667	0.827333	0.868333	0.866	0.885333
14.35	0.003667	0.003	0.002667	0.602667	0.582	0.605667	0.793	0.782333	0.813333	0.864	0.848333	0.884333	0.846667	0.839167	0.843333	0.859333	0.862667	0.878	0.83	0.803667	0.829667	0.873	0.868667	0.889667
14.5167	0.004	0.003333	0.002667	0.609333	0.588667	0.613	0.796667	0.787333	0.817667	0.867	0.851	0.887	0.849667	0.842667	0.847333	0.863	0.871333	0.880667	0.834667	0.808667	0.834333	0.877	0.875	0.894
14.6833	0.004	0.003667	0.002667	0.616333	0.597667	0.619667	0.803333	0.792	0.824667	0.869667	0.855667	0.891667	0.853667	0.848	0.852333	0.867667	0.874667	0.885	0.84	0.813	0.837667	0.879667	0.879	0.894667
14.85	0.003333	0.003	0.002667	0.620667	0.602667	0.627333	0.808	0.797333	0.827	0.873667	0.859333	0.896333	0.858	0.851333	0.856333	0.871667	0.877667	0.889	0.845333	0.816333	0.841667	0.886333	0.883	0.903333
15.0167	0.003333	0.003	0.002667	0.627333	0.608333	0.633667	0.810667	0.802	0.832333	0.876667	0.862	0.899667	0.863	0.8535	0.861333	0.871333	0.878333	0.892667	0.850667	0.821	0.846333	0.889333	0.888667	0.906333
15.1833	0.004	0.003333	0.002667	0.630667	0.614667	0.640667	0.814667	0.806	0.838	0.881	0.865667	0.903667	0.867	0.856667	0.866333	0.876667	0.881333	0.896667	0.854	0.822667	0.852667	0.891667	0.891333	0.909667
15.35	0.003333	0.003	0.002667	0.634333	0.621667	0.645667	0.821	0.811	0.840667	0.884	0.868333	0.908667	0.871333	0.861333	0.869333	0.878667	0.886	0.901	0.857333	0.825667	0.854	0.897667	0.896333	0.912667
15.5167	0.003333	0.003	0.002667	0.641333	0.628667	0.652667	0.822333	0.815	0.845	0.887333	0.873	0.912333	0.874667	0.8655	0.871333	0.884667	0.886	0.903667	0.864667	0.829667	0.857	0.898333	0.901	0.915333
15.6833	0.004	0.003	0.002667	0.647333	0.631	0.658	0.829	0.819333	0.849	0.891333	0.878	0.914667	0.877667	0.872	0.875333	0.89	0.895	0.907667	0.867333	0.834333	0.859667	0.904333	0.904333	0.921667
15.85	0.003333	0.003333	0.002667	0.654	0.633333	0.663667	0.832667	0.823333	0.853333	0.893667	0.880667	0.918667	0.883	0.874	0.879333	0.888667	0.896	0.909333	0.871333	0.839333	0.864667	0.907	0.908	0.926
16.0167	0.003667	0.003	0.003	0.658333	0.638667	0.671667	0.837667	0.828	0.858	0.897667	0.884	0.923333	0.887333	0.875333	0.881667	0.892	0.9	0.911	0.873667	0.843333	0.868	0.91	0.915	0.929667
16.1833	0.003333	0.003333	0.003	0.665667	0.644667	0.678	0.841333	0.831667	0.863	0.901	0.886667	0.926	0.891	0.880667	0.885	0.897333	0.903667	0.913667	0.88	0.846	0.869333	0.912	0.918333	0.933
16.35	0.003667	0.002667	0.002667	0.671333	0.648667	0.683	0.846333	0.835667	0.865333	0.903333	0.889333	0.929667	0.893333	0.882833	0.889333	0.897667	0.908333	0.914333	0.882333	0.850333	0.873	0.917333	0.923	0.934667
16.5167	0.003333	0.003	0.003	0.679	0.652667	0.692	0.849333	0.841667	0.869333	0.907667	0.892333	0.933667	0.897667	0.887	0.891333	0.901667	0.909333	0.919333	0.884	0.854	0.88	0.919	0.925667	0.939333
16.6833	0.003667	0.003	0.002667	0.686333	0.660667	0.697667	0.852333	0.845333	0.874333	0.911333	0.895667	0.937333	0.899667	0.891667	0.896	0.902333	0.910667	0.924333	0.889	0.856667	0.882	0.924333	0.931	0.941333
16.85	0.003333	0.003	0.002667	0.695	0.669333	0.703	0.858	0.849	0.878	0.914	0.900333	0.940667	0.902333	0.899	0.9	0.907667	0.914667	0.927	0.89	0.860667	0.885667	0.927	0.934333	0.946
17.0167	0.003667	0.003333	0.002667	0.7	0.677333	0.709667	0.861	0.853	0.883667	0.915	0.902667	0.944333	0.906	0.898333	0.903667	0.910333	0.918	0.930667	0.892333	0.864333	0.888333	0.932333	0.938333	0.950333
17.1833	0.003333	0.003333	0.003	0.704667	0.679667	0.718	0.865667	0.856333	0.887667	0.919667	0.905333	0.947333	0.908333	0.905333	0.906333	0.911333	0.922667	0.933333	0.896667	0.867	0.890667	0.936667	0.944333	0.954
17.35	0.003333	0.003	0.002667	0.712	0.684667	0.724	0.868333	0.860333	0.891333	0.920667	0.909	0.950333	0.913333	0.906833	0.910333	0.914	0.921667	0.934667	0.900333	0.870333	0.894667	0.938	0.946	0.958667
17.5167	0.003333	0.003	0.002667	0.718333	0.692	0.728333	0.872333	0.863667	0.895333	0.924667	0.911333	0.952333	0.916333	0.908833	0.912667	0.918333	0.924667	0.936667	0.904667	0.874333	0.897333	0.943667	0.948333	0.961333
17.6833	0.003	0.002667	0.002667	0.723333	0.699333	0.735333	0.876	0.866	0.898333	0.928667	0.914667	0.957	0.922333	0.915333	0.915333	0.921333	0.928333	0.939333	0.909333	0.876667	0.901667	0.948333	0.949667	0.964333
17.85	0.003333	0.003	0.002667	0.730667	0.707333	0.739667	0.879667	0.872	0.904	0.93	0.917667	0.96	0.923667	0.917	0.917667	0.919667	0.933667	0.940667	0.913	0.877333	0.902667	0.952	0.956	0.966667
18.0167	0.003	0.003	0.002667	0.737	0.710667	0.744333	0.882	0.876667	0.906667	0.930333	0.922	0.962	0.926667	0.923333	0.92	0.922667	0.933	0.946	0.916	0.881333	0.908	0.954	0.96	0.971667
18.1833	0.003	0.003333	0.002667	0.741333	0.715667	0.747667	0.886	0.880667	0.909333	0.932667	0.924667	0.963667	0.931	0.927167	0.926	0.924	0.937333	0.948	0.919333	0.885333	0.912333	0.955667	0.961667	0.975
18.35	0.003333	0.003	0.002667	0.748	0.721	0.753667	0.89	0.884333	0.913	0.938	0.928333	0.968	0.936667	0.932333	0.929667	0.927667	0.941667	0.95	0.923333	0.889	0.917	0.958667	0.964667	0.976333
18.5167	0.003667	0.002667	0.002667	0.753667	0.730333	0.757333	0.894667	0.888667	0.916	0.939667	0.931	0.970667	0.938333	0.929833	0.931667	0.928667	0.940667	0.951667	0.927	0.893	0.919333	0.962333	0.971667	0.979667
18.6833	0.003	0.003	0.002667	0.757667	0.732333	0.761667	0.898333	0.892667	0.919667	0.942667	0.933	0.973333	0.941	0.931667	0.933333	0.932	0.943333	0.953667	0.930333	0.898333	0.920333	0.964333	0.976667	0.981667
18.85	0.003	0.003	0.002667	0.762667	0.740333	0.765333	0.899667	0.895	0.923	0.946333	0.937333	0.977	0.944667	0.939167	0.937	0.934333	0.948333	0.956667	0.934667	0.898667	0.923	0.968	0.979333	0.986
19.0167	0.002667	0.003	0.002667	0.767667	0.747667	0.773	0.904333	0.898	0.927333	0.948	0.939333	0.980667	0.948	0.9435	0.941667	0.936333	0.953333	0.959333	0.936333	0.902333	0.926667	0.969667	0.981667	0.990667
19.1833	0.003667	0.002667	0.002667	0.772667	0.755333	0.775333	0.908333	0.902333	0.931667	0.952333	0.942333	0.982667	0.950333	0.941667	0.944667	0.938333	0.953333	0.962333	0.941667	0.905667	0.93	0.974667	0.985	0.993333
19.35	0.003	0.002333	0.002667	0.778333	0.759333	0.781	0.909667	0.906	0.936	0.953333	0.944667	0.986	0.952	0.9475	0.948	0.938333	0.956333	0.965333	0.942667	0.909	0.935333	0.977	0.984667	0.994667
19.5167	0.003	0.003	0.002667	0.782	0.763667	0.787	0.912667	0.909	0.939667	0.957	0.948333	0.987	0.958	0.953833	0.950667	0.942667	0.957333	0.964333	0.948	0.912	0.935	0.980333	0.991333	0.999333
19.6833	0.003	0.003	0.002667	0.787	0.767333	0.789333	0.917	0.913333	0.943	0.958333	0.950667	0.991667	0.959667	0.954333	0.953	0.943333	0.958667	0.967	0.951	0.914	0.942	0.982333	0.993667	1.004
19.85	0.003333	0.003	0.002667	0.792667	0.774333	0.794333	0.920667	0.916	0.945667	0.962667	0.953333	0.995333	0.962667	0.959833	0.957667	0.946	0.962667	0.968667	0.954	0.917667	0.945	0.984	0.994667	1.004
20.0167	0.002667	0.003333	0.002667	0.796	0.781	0.797667	0.924667	0.920333	0.951333	0.964667	0.955	0.998333	0.967	0.960167	0.959	0.945	0.963333	0.971	0.957333	0.919667	0.950333	0.989	1.00033	1.00833
	0.003			0.801333			0.927			0.968			0.971			0.947			0.96			0.991667
Figure S2B
Time	LB pH 3.5			LB pH 4.4			LB pH 4.8			LB pH 5.7			LB pH 6.4			LB pH 7.5			LB pH 7			LB pH 6
	Rep 1	Rep 2	Rep 3	Rep 1	Rep 2	Rep 3	Rep 1	Rep 2	Rep 3	Rep 1	Rep 2	Rep 3	Rep 1	Rep 2	Rep 3	Rep 1	Rep 2	Rep 3	Rep 1	Rep 2	Rep 3	Rep 1	Rep 2	Rep 3
0.0166667	0.0266667	0.00433333		0.0356667	0.004		0.0266667	0.00366667		0.0423333	0.003333		0.0236667	0.002333	0.00266667	0.023	0.005333	0.004667	0.012333	0.001667	0.003333	0.026667	0.004667	0.00333333
0.183333	0.00433333	0.004	0.004	0.004	0.00366667	0.003667	0.002	0.00366667	0.002667	0.00333333	0.003667	0.003333	0.005	0.003333	0.00266667	0.005	0.005333	0.004667	0.003167	0.002333	0.003333	0.003667	0.004333	0.00366667
0.35	0.00433333	0.00433333	0.00366667	0.00433333	0.004	0.003333	0.00233333	0.004	0.003333	0.00333333	0.004	0.003667	0.00566667	0.003333	0.003	0.005667	0.005667	0.005333	0.003167	0.002667	0.003333	0.003667	0.005333	0.004
0.516667	0.00433333	0.00433333	0.00366667	0.00433333	0.00466667	0.003667	0.00266667	0.00466667	0.003667	0.00433333	0.004667	0.003667	0.00666667	0.004	0.004	0.006	0.006	0.006	0.004667	0.003	0.004667	0.004667	0.005667	0.00433333
0.683333	0.00433333	0.00433333	0.00366667	0.00466667	0.00466667	0.004	0.00333333	0.00533333	0.004333	0.00566667	0.005333	0.004667	0.008	0.004333	0.005	0.007333	0.007333	0.007	0.006	0.004	0.005667	0.006	0.005667	0.00533333
0.85	0.00466667	0.004	0.00366667	0.00533333	0.005	0.004	0.00433333	0.00566667	0.005	0.00666667	0.006667	0.005667	0.00966667	0.005333	0.006	0.009333	0.009	0.009	0.008	0.005	0.007333	0.007	0.006667	0.00633333
1.01667	0.00433333	0.00433333	0.00366667	0.006	0.00533333	0.005	0.005	0.00633333	0.005333	0.00933333	0.008333	0.007667	0.012	0.007333	0.00866667	0.012333	0.011	0.012333	0.011333	0.007333	0.01	0.008667	0.008333	0.00833333
1.18333	0.00433333	0.004	0.004	0.006	0.00566667	0.005	0.00633333	0.00666667	0.006333	0.0123333	0.010333	0.009667	0.0156667	0.009333	0.011	0.016333	0.014333	0.016333	0.015667	0.010333	0.013333	0.012	0.010667	0.011
1.35	0.00466667	0.004	0.00333333	0.00633333	0.00566667	0.005667	0.008	0.00866667	0.007	0.0176667	0.013667	0.012667	0.0206667	0.013	0.0153333	0.022333	0.019	0.022667	0.021333	0.014667	0.019333	0.016333	0.014667	0.015
1.51667	0.00433333	0.00433333	0.00333333	0.007	0.00633333	0.006	0.011	0.0113333	0.009	0.024	0.018667	0.017667	0.028	0.017667	0.021	0.031	0.025667	0.030667	0.030333	0.02	0.026	0.022333	0.019333	0.0206667
1.68333	0.004	0.004	0.00366667	0.00733333	0.00666667	0.006667	0.0143333	0.0146667	0.011333	0.0333333	0.025333	0.023	0.0376667	0.024333	0.029	0.041	0.034333	0.042667	0.041667	0.028667	0.036333	0.030333	0.025667	0.0283333
1.85	0.00433333	0.004	0.004	0.00866667	0.00766667	0.006667	0.0196667	0.019	0.015667	0.0443333	0.035333	0.033333	0.05	0.034	0.0396667	0.055	0.047667	0.057	0.055333	0.039667	0.048667	0.041667	0.035333	0.0376667
2.01667	0.004	0.00433333	0.00366667	0.00933333	0.009	0.008	0.0256667	0.0243333	0.020333	0.061	0.047667	0.045333	0.0656667	0.046333	0.0546667	0.070333	0.063333	0.072333	0.068	0.053	0.063333	0.058	0.047667	0.051
2.18333	0.004	0.004	0.00366667	0.0113333	0.01	0.009667	0.0353333	0.031	0.027	0.0746667	0.064667	0.060667	0.0803333	0.063	0.0703333	0.089333	0.079667	0.089667	0.085667	0.066667	0.079667	0.074667	0.065	0.0703333
2.35	0.004	0.00433333	0.00333333	0.0126667	0.0106667	0.011	0.0453333	0.0403333	0.035333	0.0873333	0.083667	0.075333	0.103	0.077	0.0846667	0.114333	0.101	0.113	0.122	0.082667	0.1	0.089333	0.080333	0.0816667
2.51667	0.004	0.00366667	0.00333333	0.015	0.0126667	0.013	0.059	0.052	0.046333	0.103	0.099667	0.088333	0.139667	0.097	0.105333	0.139333	0.127	0.143	0.140333	0.109	0.138	0.107667	0.093667	0.099
2.68333	0.00366667	0.004	0.00333333	0.0183333	0.0153333	0.016	0.071	0.0653333	0.058	0.132	0.12	0.107333	0.177333	0.130667	0.138	0.163333	0.154667	0.174	0.152667	0.145667	0.151	0.136333	0.117333	0.122
2.85	0.00366667	0.004	0.00333333	0.0223333	0.0173333	0.018667	0.0813333	0.0776667	0.070667	0.158667	0.144667	0.136	0.196	0.170333	0.190667	0.198333	0.186667	0.208333	0.190667	0.164667	0.177333	0.168667	0.147	0.152667
3.01667	0.00366667	0.004	0.00333333	0.027	0.0206667	0.022667	0.093	0.0883333	0.081667	0.190667	0.173667	0.162	0.218	0.198333	0.196667	0.233333	0.220667	0.242	0.235667	0.196333	0.220333	0.203333	0.192667	0.190333
3.18333	0.00366667	0.00433333	0.00333333	0.033	0.025	0.027667	0.102333	0.0986667	0.092	0.232667	0.216667	0.202	0.241667	0.220333	0.207	0.275333	0.259667	0.276667	0.281333	0.242667	0.264	0.219	0.213333	0.210333
3.35	0.004	0.004	0.00333333	0.0406667	0.0303333	0.034333	0.112	0.108	0.102	0.251667	0.240667	0.233	0.276	0.246333	0.243667	0.306333	0.302	0.307333	0.331	0.279667	0.312333	0.235333	0.224667	0.223333
3.51667	0.00366667	0.004	0.00333333	0.049	0.0366667	0.042	0.121333	0.118333	0.110333	0.267	0.252333	0.25	0.318667	0.276333	0.279333	0.360667	0.340333	0.338667	0.39	0.324333	0.37	0.261333	0.250667	0.244333
3.68333	0.00366667	0.00333333	0.00333333	0.0586667	0.0436667	0.051	0.131333	0.127	0.120333	0.289667	0.265333	0.267	0.380667	0.321667	0.328	0.410667	0.375333	0.369667	0.416667	0.359333	0.442	0.299	0.282667	0.282
3.85	0.00366667	0.00433333	0.00333333	0.0696667	0.053	0.061	0.143333	0.139333	0.13	0.330333	0.292333	0.293667	0.418667	0.372333	0.379	0.449667	0.415667	0.412333	0.453667	0.398667	0.482667	0.338667	0.322	0.322
4.01667	0.00366667	0.00333333	0.00333333	0.077	0.0626667	0.070333	0.155333	0.152333	0.142667	0.389333	0.349333	0.343667	0.435333	0.418333	0.400667	0.471	0.462333	0.452667	0.485667	0.417	0.514333	0.409	0.370333	0.37
4.18333	0.00366667	0.00366667	0.00333333	0.0833333	0.0713333	0.077333	0.169	0.164333	0.156333	0.411667	0.402667	0.377333	0.454333	0.443	0.420667	0.484	0.492333	0.467667	0.505	0.440333	0.527	0.414333	0.405	0.41
4.35	0.00366667	0.004	0.00333333	0.09	0.0773333	0.084333	0.182667	0.178333	0.169	0.420333	0.423333	0.415333	0.490333	0.465667	0.444	0.497333	0.514667	0.485333	0.520667	0.466667	0.533667	0.423	0.417667	0.421
4.51667	0.004	0.00366667	0.00333333	0.0966667	0.0843333	0.090333	0.196667	0.190333	0.182333	0.446333	0.434	0.430333	0.521667	0.476	0.483667	0.511333	0.532	0.506667	0.533	0.475333	0.542	0.443	0.431	0.443667
4.68333	0.00366667	0.00366667	0.00333333	0.103	0.09	0.095	0.209667	0.205	0.198	0.475333	0.442	0.447333	0.552333	0.506	0.520333	0.523667	0.544667	0.525	0.541	0.487	0.549667	0.460667	0.445667	0.459333
4.85	0.00366667	0.00366667	0.00333333	0.108667	0.0983333	0.102667	0.223667	0.218333	0.210667	0.486667	0.464333	0.473667	0.570333	0.551	0.543	0.533667	0.552	0.537667	0.549333	0.501667	0.556333	0.487	0.464333	0.482667
5.01667	0.004	0.004	0.00333333	0.114667	0.104	0.109667	0.238667	0.235667	0.225667	0.498	0.483	0.491333	0.583333	0.571667	0.560333	0.544333	0.560667	0.548	0.557	0.515333	0.561333	0.511	0.486333	0.507667
5.18333	0.00366667	0.00366667	0.00333333	0.121667	0.109333	0.115667	0.254333	0.250667	0.241333	0.515667	0.503	0.503667	0.596667	0.581333	0.573333	0.556333	0.570333	0.559333	0.565667	0.527333	0.565667	0.533667	0.514667	0.531667
5.35	0.004	0.00366667	0.00333333	0.129333	0.116333	0.123333	0.269667	0.265667	0.256333	0.533	0.523667	0.522333	0.605333	0.592	0.584333	0.566667	0.579333	0.57	0.570667	0.539333	0.572667	0.557333	0.542333	0.551333
5.51667	0.00366667	0.00333333	0.00333333	0.135667	0.124667	0.128667	0.284667	0.281	0.270667	0.549667	0.543333	0.541	0.614333	0.601333	0.595	0.577	0.589	0.579	0.577	0.55	0.579	0.572667	0.563667	0.572
5.68333	0.004	0.00366667	0.00333333	0.142	0.131333	0.136667	0.296	0.296	0.286333	0.565333	0.561667	0.556333	0.622	0.61	0.601333	0.588667	0.597667	0.588667	0.583	0.558	0.584333	0.586667	0.581	0.584333
5.85	0.00366667	0.00366667	0.00333333	0.149333	0.139	0.143333	0.310667	0.306667	0.299333	0.580333	0.578	0.571	0.628667	0.616333	0.606	0.596333	0.607333	0.596	0.588667	0.567	0.588	0.597667	0.592333	0.594
6.01667	0.00366667	0.003	0.00333333	0.156	0.145	0.149333	0.318	0.318	0.308333	0.590333	0.593	0.581	0.634	0.622667	0.610667	0.604	0.614	0.605667	0.592333	0.575333	0.594	0.608333	0.602667	0.603667
6.18333	0.00366667	0.00333333	0.00333333	0.162	0.151667	0.155333	0.326	0.326	0.317333	0.598	0.603333	0.591	0.639333	0.63	0.618	0.613667	0.622	0.615667	0.598	0.582333	0.599667	0.616	0.612333	0.611667
6.35	0.00366667	0.00366667	0.00333333	0.167667	0.157667	0.161333	0.334333	0.333667	0.329	0.606667	0.614667	0.601333	0.644333	0.636333	0.624667	0.621667	0.630333	0.622	0.602667	0.591333	0.605	0.623333	0.618333	0.618333
6.51667	0.00366667	0.00366667	0.00333333	0.173667	0.163333	0.167333	0.341333	0.343667	0.335667	0.615667	0.625333	0.611333	0.650667	0.641333	0.629333	0.628333	0.636333	0.629667	0.609667	0.599	0.61	0.629333	0.624	0.624667
6.68333	0.00366667	0.00333333	0.00333333	0.179	0.168667	0.172	0.348	0.35	0.344333	0.623667	0.635333	0.616	0.656	0.645667	0.632	0.636667	0.644667	0.634667	0.615333	0.607333	0.615333	0.636333	0.628667	0.63
6.85	0.00366667	0.00366667	0.00333333	0.184	0.174667	0.177	0.356	0.357333	0.351333	0.632333	0.643	0.625667	0.662667	0.651333	0.635667	0.642667	0.649667	0.642333	0.620667	0.612333	0.622	0.641667	0.635333	0.634
7.01667	0.00366667	0.004	0.00333333	0.189667	0.179	0.183333	0.360333	0.361	0.355667	0.638667	0.648	0.631667	0.668333	0.657	0.638333	0.651	0.657667	0.649333	0.626	0.619	0.626333	0.647333	0.638333	0.638333
7.18333	0.004	0.00366667	0.00333333	0.194333	0.185333	0.188667	0.368	0.365333	0.360667	0.644667	0.649667	0.638333	0.672667	0.662333	0.646	0.655333	0.664667	0.659	0.631333	0.626667	0.634667	0.652333	0.642	0.644
7.35	0.00366667	0.00333333	0.00333333	0.200667	0.190333	0.195667	0.374	0.370333	0.368	0.648667	0.656	0.643	0.678667	0.667667	0.650333	0.664	0.670667	0.661667	0.635667	0.631333	0.64	0.658333	0.648333	0.649667
7.51667	0.00366667	0.00366667	0.00333333	0.206667	0.196	0.202333	0.379667	0.373333	0.371667	0.654	0.660667	0.648	0.685333	0.671	0.652	0.669667	0.679667	0.67	0.642333	0.637333	0.644333	0.664667	0.650333	0.654333
7.68333	0.004	0.00366667	0.00333333	0.213	0.201333	0.208333	0.386333	0.379333	0.377	0.659	0.665333	0.653333	0.693333	0.679333	0.659667	0.676	0.687	0.676667	0.648	0.644667	0.651333	0.671	0.657333	0.660667
7.85	0.00366667	0.00366667	0.00333333	0.218667	0.207	0.215	0.390333	0.382333	0.381667	0.663333	0.671667	0.658	0.699667	0.685667	0.667667	0.682667	0.694333	0.681667	0.654667	0.651333	0.657667	0.676	0.663667	0.665
8.01667	0.00366667	0.00366667	0.00333333	0.223667	0.213333	0.221667	0.398	0.387667	0.387333	0.669667	0.678667	0.663	0.704	0.691333	0.671333	0.688667	0.702	0.687667	0.660333	0.658	0.663667	0.681	0.668333	0.670333
8.18333	0.00366667	0.00366667	0.00333333	0.23	0.218333	0.226333	0.403667	0.392	0.393667	0.674667	0.682	0.669667	0.711667	0.699167	0.678	0.695667	0.707667	0.694333	0.667333	0.665333	0.670333	0.687	0.673	0.676
8.35	0.00366667	0.00333333	0.00333333	0.235	0.224667	0.232667	0.409667	0.398	0.397667	0.681	0.689667	0.675667	0.719333	0.706833	0.683667	0.700667	0.716667	0.700667	0.674	0.669667	0.676333	0.693333	0.679333	0.68
8.51667	0.00366667	0.00333333	0.00333333	0.239667	0.229333	0.239	0.417333	0.402667	0.403667	0.685333	0.693667	0.681	0.727667	0.714	0.689	0.708	0.721667	0.709333	0.68	0.675333	0.684333	0.698	0.685333	0.687
8.68333	0.00366667	0.004	0.00333333	0.243	0.235	0.241667	0.425333	0.408667	0.411333	0.691	0.700667	0.685667	0.734333	0.7195	0.696	0.713667	0.729	0.713333	0.685333	0.683	0.689333	0.705667	0.691	0.692667
8.85	0.00366667	0.00366667	0.00333333	0.247333	0.239667	0.247	0.433	0.413667	0.418333	0.698	0.705667	0.689667	0.741	0.726667	0.701667	0.720333	0.736667	0.718	0.693333	0.688	0.694667	0.713333	0.697	0.698333
9.01667	0.00366667	0.00366667	0.00333333	0.251333	0.242667	0.248667	0.439667	0.418667	0.426667	0.702667	0.712333	0.696667	0.749667	0.734333	0.708333	0.728	0.743	0.726667	0.699	0.694333	0.704	0.719	0.702667	0.705
9.18333	0.00366667	0.00366667	0.00333333	0.254667	0.247333	0.253667	0.446	0.422	0.435667	0.707667	0.717	0.700667	0.755667	0.741333	0.715333	0.734333	0.746667	0.731667	0.703667	0.701333	0.709	0.726333	0.708667	0.710667
9.35	0.00366667	0.00366667	0.00333333	0.258667	0.251333	0.257667	0.455667	0.428667	0.445	0.712667	0.724	0.705	0.763667	0.7475	0.723	0.740667	0.753667	0.737667	0.706333	0.708667	0.714333	0.733	0.716667	0.717333
9.51667	0.00366667	0.00366667	0.00333333	0.261667	0.255333	0.260667	0.465	0.433	0.452333	0.719333	0.727333	0.711333	0.768333	0.755333	0.728	0.746667	0.759667	0.744333	0.714333	0.715	0.721	0.742333	0.721667	0.723333
9.68333	0.00366667	0.00333333	0.00333333	0.266333	0.257333	0.263667	0.472333	0.439333	0.459333	0.725667	0.736	0.719	0.776667	0.762	0.736	0.753333	0.766333	0.748333	0.723333	0.723	0.728	0.749667	0.728667	0.730667
9.85	0.00366667	0.004	0.00333333	0.269	0.261333	0.269	0.481	0.446	0.47	0.73	0.741333	0.722	0.781667	0.769	0.742667	0.757333	0.774333	0.754667	0.728	0.730333	0.734	0.757	0.733333	0.737667
10.0167	0.00366667	0.00366667	0.00333333	0.273667	0.266	0.271667	0.491	0.455	0.476	0.735667	0.748	0.73	0.790333	0.779333	0.749333	0.768	0.781667	0.761	0.735667	0.736333	0.740333	0.764	0.743	0.745
10.1833	0.00366667	0.00366667	0.00333333	0.277667	0.270333	0.276667	0.497	0.463333	0.481333	0.742333	0.754	0.736667	0.797667	0.785	0.757667	0.777	0.787667	0.766333	0.741833	0.743333	0.747	0.771	0.747333	0.752333
10.35	0.00366667	0.00366667	0.00333333	0.280333	0.273333	0.281667	0.507667	0.472333	0.489333	0.747333	0.762333	0.737333	0.801333	0.793333	0.764	0.783	0.793333	0.771	0.747333	0.751	0.753333	0.777667	0.754	0.759333
10.5167	0.00366667	0.00366667	0.00333333	0.285333	0.278333	0.284	0.516333	0.482	0.496667	0.755667	0.768	0.744333	0.811333	0.802	0.772	0.789	0.797333	0.779	0.756	0.758667	0.762	0.787667	0.760333	0.767667
10.6833	0.00366667	0.00366667	0.00333333	0.289667	0.282	0.289333	0.526	0.489333	0.506667	0.763333	0.774333	0.753	0.819	0.807167	0.778667	0.795667	0.804333	0.786	0.762667	0.767667	0.770667	0.794	0.769667	0.774667
10.85	0.00366667	0.00366667	0.00333333	0.294333	0.286	0.293	0.532333	0.500333	0.511667	0.768667	0.782667	0.757333	0.826	0.815833	0.785333	0.803667	0.811667	0.793667	0.770667	0.774667	0.776667	0.803667	0.776667	0.782
11.0167	0.00366667	0.00366667	0.00333333	0.299333	0.290333	0.297333	0.537	0.510333	0.518333	0.776	0.788	0.766667	0.836	0.823667	0.792333	0.812333	0.818333	0.800667	0.778333	0.781667	0.782667	0.811667	0.784333	0.789667
11.1833	0.004	0.00366667	0.00333333	0.303	0.296333	0.302667	0.541333	0.52	0.525	0.784333	0.795333	0.771667	0.841667	0.831	0.799667	0.816667	0.826333	0.806667	0.783667	0.791	0.789667	0.818	0.790667	0.797667
11.35	0.00366667	0.00366667	0.00333333	0.307333	0.299	0.306333	0.549333	0.529333	0.534667	0.792	0.804667	0.78	0.85	0.839	0.808333	0.826333	0.835333	0.813333	0.793333	0.799667	0.797667	0.828333	0.799333	0.805667
11.5167	0.00366667	0.004	0.00333333	0.313333	0.303333	0.310667	0.555333	0.536667	0.542667	0.8	0.811	0.788	0.858667	0.846667	0.816333	0.834333	0.843333	0.823	0.801333	0.807	0.806333	0.836333	0.805667	0.815667
11.6833	0.00366667	0.00366667	0.00333333	0.317333	0.308667	0.316	0.563333	0.547667	0.552333	0.808333	0.819	0.793	0.867	0.854667	0.823667	0.841667	0.849	0.827667	0.810667	0.814667	0.813333	0.844667	0.813333	0.823
11.85	0.00366667	0.00366667	0.00333333	0.321667	0.311333	0.320333	0.568333	0.555667	0.561333	0.815333	0.826667	0.801	0.876	0.863167	0.831667	0.849	0.855667	0.834667	0.818333	0.823333	0.820667	0.855	0.821667	0.831
12.0167	0.00366667	0.004	0.00333333	0.327667	0.320667	0.325333	0.577	0.566667	0.569333	0.823	0.833667	0.810333	0.883	0.872333	0.839	0.857333	0.864667	0.84	0.826167	0.834333	0.83	0.861667	0.829667	0.839333
12.1833	0.00366667	0.00366667	0.00333333	0.332	0.325667	0.329333	0.585333	0.576333	0.577667	0.831667	0.841	0.812333	0.89	0.880833	0.848	0.865333	0.869667	0.844667	0.839	0.842667	0.838	0.869667	0.836667	0.848667
12.35	0.00366667	0.00366667	0.00333333	0.338333	0.330667	0.333333	0.593667	0.583	0.585667	0.840667	0.848333	0.822333	0.901	0.890167	0.857667	0.87	0.874333	0.853	0.846333	0.851667	0.848667	0.879333	0.845	0.856333
12.5167	0.00366667	0.00366667	0.00333333	0.34	0.335667	0.338333	0.600667	0.592333	0.591	0.849667	0.856667	0.829667	0.910333	0.897667	0.868333	0.876333	0.880667	0.857667	0.853	0.859	0.856	0.889333	0.853333	0.865667
12.6833	0.00366667	0.004	0.00333333	0.348333	0.342	0.342	0.607667	0.603	0.594	0.858333	0.866667	0.838	0.920667	0.908333	0.878667	0.882667	0.888	0.865333	0.861333	0.867	0.863333	0.898667	0.860667	0.873667
12.85	0.00366667	0.00366667	0.00333333	0.351	0.346333	0.347	0.610667	0.609	0.598333	0.866667	0.876667	0.846	0.928667	0.919667	0.888	0.889	0.893	0.869667	0.869	0.871667	0.871667	0.905333	0.869333	0.887
13.0167	0.00366667	0.00366667	0.00333333	0.354333	0.352	0.353333	0.615667	0.616667	0.602667	0.876	0.885	0.853333	0.940667	0.9285	0.901667	0.897333	0.9	0.875	0.879	0.882667	0.882667	0.915333	0.876	0.894333
13.1833	0.00366667	0.00366667	0.00333333	0.359	0.355667	0.358667	0.621	0.624	0.608333	0.884333	0.893333	0.861	0.953667	0.938167	0.911667	0.903667	0.905667	0.881	0.889667	0.890667	0.890667	0.926	0.884333	0.905333
13.35	0.00366667	0.004	0.00333333	0.363667	0.360333	0.363667	0.625333	0.632	0.615667	0.895	0.901667	0.87	0.964333	0.951667	0.923667	0.910667	0.910333	0.887	0.897	0.899333	0.898333	0.935333	0.893333	0.912667
13.5167	0.00366667	0.00366667	0.00333333	0.369667	0.367333	0.367	0.633333	0.639	0.621	0.905333	0.91	0.879	0.977667	0.960167	0.938667	0.917333	0.917667	0.893333	0.904667	0.909667	0.907667	0.942667	0.903	0.923
13.6833	0.00366667	0.00366667	0.00333333	0.373667	0.372333	0.371667	0.641333	0.641667	0.624333	0.911667	0.918	0.888333	0.99	0.974167	0.957667	0.922333	0.924	0.899333	0.913667	0.915667	0.914333	0.952333	0.912667	0.931
13.85	0.00366667	0.00366667	0.00333333	0.377	0.380333	0.376333	0.649	0.649	0.63	0.919667	0.928	0.895667	1.00067	0.989	0.971667	0.928333	0.928333	0.907	0.922333	0.924333	0.921333	0.959333	0.922	0.938
14.0167	0.00366667	0.00366667	0.00333333	0.384	0.382333	0.381	0.653667	0.653	0.636	0.926333	0.937667	0.906333	1.013	0.998333	0.995	0.934333	0.934333	0.912667	0.927667	0.933	0.929333	0.968	0.931	0.948
14.1833	0.00366667	0.00333333	0.00333333	0.389333	0.388333	0.385	0.661333	0.660667	0.643	0.934	0.945667	0.914	1.02433	1.01067	1.01133	0.941667	0.939667	0.920333	0.934	0.941	0.937	0.977333	0.939	0.955
14.35	0.00366667	0.00366667	0.00333333	0.393333	0.394333	0.391	0.669333	0.664333	0.648667	0.942333	0.953	0.924667	1.034	1.0245	1.01967	0.946	0.945333	0.925	0.941	0.949667	0.942333	0.986333	0.95	0.962333
14.5167	0.00366667	0.00366667	0.00333333	0.398333	0.402	0.399	0.678667	0.672667	0.657667	0.953667	0.960667	0.932667	1.04467	1.03867	1.02933	0.953333	0.953333	0.930333	0.948333	0.957	0.949	0.995667	0.956667	0.972667
14.6833	0.00366667	0.00366667	0.00333333	0.403	0.403333	0.401333	0.686333	0.678333	0.666333	0.959333	0.969667	0.942	1.053	1.04933	1.04167	0.959	0.960667	0.937667	0.956	0.961333	0.958333	1.00167	0.965667	0.983667
14.85	0.00366667	0.00366667	0.00333333	0.409	0.410333	0.407333	0.691	0.687333	0.672	0.968667	0.979333	0.949	1.065	1.05667	1.055	0.967	0.964667	0.943667	0.961333	0.968667	0.965667	1.012	0.972	0.991
15.0167	0.00333333	0.00366667	0.00333333	0.416333	0.414667	0.412	0.701667	0.694	0.677333	0.974667	0.988667	0.954667	1.07333	1.06583	1.061	0.970333	0.969333	0.949333	0.968667	0.976	0.97	1.018	0.978333	1.00233
15.1833	0.00366667	0.00366667	0.00333333	0.420333	0.421333	0.417667	0.709667	0.703667	0.686667	0.981667	0.998	0.960667	1.08233	1.075	1.07333	0.977333	0.973333	0.953667	0.974333	0.981	0.977	1.02933	0.990667	1.01033
15.35	0.00366667	0.00366667	0.00333333	0.426	0.426	0.422667	0.716667	0.707667	0.693667	0.991667	1.007	0.971	1.091	1.085	1.08067	0.983333	0.978667	0.962	0.980667	0.986	0.981	1.041	0.999667	1.01933
15.5167	0.00333333	0.00366667	0.00333333	0.431667	0.432667	0.429	0.723	0.713667	0.700333	1.00233	1.01367	0.979	1.09967	1.09417	1.088	0.990667	0.985	0.966667	0.989333	0.989667	0.986	1.05333	1.00667	1.02667
15.6833	0.00366667	0.00366667	0.00333333	0.437333	0.437667	0.435333	0.73	0.717667	0.71	1.01067	1.02233	0.988667	1.109	1.101	1.095	0.995333	0.990333	0.970667	0.994667	0.994	0.989667	1.063	1.01767	1.03867
15.85	0.00366667	0.00366667	0.00333333	0.444333	0.445333	0.440333	0.736667	0.721333	0.717333	1.02033	1.03367	0.997	1.11767	1.11067	1.101	1.00133	0.997	0.979667	0.997667	0.999333	0.997	1.08067	1.02933	1.051
16.0167	0.00366667	0.00366667	0.00333333	0.45	0.449333	0.447	0.746	0.729	0.728333	1.03333	1.04267	1.00567	1.12367	1.11733	1.11	1.00567	1.003	0.985	1.00133	1.00433	1.001	1.09667	1.036	1.06633
16.1833	0.00366667	0.00366667	0.00333333	0.455667	0.455	0.452667	0.757667	0.736667	0.734333	1.04333	1.05133	1.01467	1.133	1.124	1.117	1.01	1.006	0.989333	1.00633	1.01	1.00633	1.11067	1.048	1.08467
16.35	0.00366667	0.00333333	0.00333333	0.461667	0.460333	0.459333	0.764	0.741333	0.744667	1.052	1.06133	1.023	1.13733	1.12883	1.127	1.01533	1.01167	0.994333	1.00967	1.01333	1.01133	1.126	1.06033	1.09867
16.5167	0.00366667	0.00366667	0.00333333	0.468333	0.466333	0.465333	0.771667	0.747	0.754	1.062	1.07	1.036	1.14267	1.13367	1.13033	1.01833	1.01833	0.999333	1.01367	1.02167	1.016	1.13767	1.06967	1.114
16.6833	0.00333333	0.00366667	0.00333333	0.473	0.47	0.469667	0.780333	0.752667	0.764	1.07567	1.079	1.04567	1.15	1.13967	1.13867	1.02467	1.023	1.00433	1.01833	1.02533	1.021	1.159	1.08467	1.12667
16.85	0.00333333	0.00366667	0.00333333	0.480333	0.477667	0.477667	0.788667	0.759	0.772	1.09167	1.09	1.05567	1.15667	1.145	1.14467	1.02967	1.02867	1.00967	1.02133	1.029	1.025	1.165	1.106	1.14
17.0167	0.00366667	0.00366667	0.00333333	0.484333	0.483333	0.483	0.797333	0.767667	0.782667	1.103	1.1	1.06667	1.16033	1.15033	1.15267	1.035	1.03433	1.01267	1.026	1.03333	1.02833	1.171	1.129	1.15133
17.1833	0.00366667	0.00366667	0.00333333	0.492	0.489	0.487667	0.808	0.773333	0.792667	1.12167	1.11433	1.07833	1.16767	1.15867	1.15567	1.03933	1.03933	1.016	1.03233	1.038	1.035	1.18367	1.149	1.161
17.35	0.00366667	0.00366667	0.00333333	0.497667	0.495667	0.495667	0.818667	0.779333	0.804	1.13833	1.131	1.099	1.172	1.16417	1.163	1.04167	1.044	1.02233	1.03467	1.041	1.03867	1.19133	1.16433	1.17333
17.5167	0.00366667	0.00366667	0.00333333	0.503	0.500333	0.502667	0.829333	0.782667	0.813667	1.152	1.151	1.11067	1.17633	1.16683	1.16867	1.04667	1.04833	1.02767	1.039	1.04367	1.043	1.196	1.176	1.18733
17.6833	0.00333333	0.00333333	0.00333333	0.513667	0.505667	0.508	0.838333	0.790333	0.825333	1.16933	1.17467	1.12933	1.18333	1.17433	1.172	1.04867	1.05233	1.03133	1.044	1.04933	1.04433	1.20433	1.19167	1.19733
17.85	0.00333333	0.00366667	0.00333333	0.52	0.512667	0.514	0.847667	0.798333	0.837	1.183	1.184	1.15	1.18933	1.178	1.17333	1.05367	1.05633	1.035	1.047	1.05433	1.047	1.20867	1.2	1.20367
18.0167	0.00366667	0.00366667	0.00366667	0.526667	0.518	0.520333	0.860667	0.805	0.848333	1.191	1.199	1.16133	1.19233	1.18233	1.17833	1.05733	1.061	1.041	1.05033	1.05667	1.05067	1.215	1.20867	1.21267
18.1833	0.00333333	0.00366667	0.00333333	0.532667	0.525333	0.527667	0.870333	0.814667	0.861333	1.19767	1.208	1.173	1.19867	1.18583	1.18533	1.064	1.063	1.04567	1.052	1.061	1.05867	1.22	1.216	1.22033
18.35	0.00333333	0.00366667	0.00333333	0.541667	0.533	0.533667	0.880333	0.819	0.871333	1.20433	1.221	1.18667	1.20033	1.19167	1.19267	1.06933	1.06667	1.04967	1.05567	1.067	1.06133	1.22267	1.223	1.23033
18.5167	0.00366667	0.00333333	0.00333333	0.549333	0.539	0.538667	0.888333	0.826667	0.88	1.21167	1.22467	1.19967	1.20567	1.19417	1.194	1.07133	1.06933	1.05233	1.061	1.07033	1.06467	1.22967	1.22667	1.23567
18.6833	0.00366667	0.00333333	0.00333333	0.555667	0.543333	0.543333	0.896	0.835333	0.889	1.21933	1.23267	1.20867	1.21167	1.198	1.198	1.072	1.07333	1.05433	1.06233	1.07	1.06767	1.236	1.23	1.241
18.85	0.00366667	0.00333333	0.00333333	0.563667	0.553667	0.548333	0.906	0.843333	0.899333	1.22233	1.24	1.21967	1.214	1.20217	1.2	1.077	1.07567	1.057	1.06867	1.072	1.07167	1.24133	1.23333	1.246
19.0167	0.00333333	0.00333333	0.00333333	0.571667	0.559	0.556	0.914	0.848667	0.905667	1.22633	1.24767	1.22733	1.21867	1.2055	1.20133	1.08133	1.079	1.06	1.07233	1.07967	1.07367	1.24533	1.24033	1.25233
19.1833	0.00366667	0.00333333	0.00333333	0.579333	0.567333	0.563	0.920333	0.856333	0.913333	1.23267	1.24967	1.23133	1.223	1.208	1.211	1.082	1.08333	1.06267	1.076	1.08333	1.07933	1.25033	1.24433	1.25967
19.35	0.00366667	0.00333333	0.00333333	0.585	0.57	0.570667	0.927333	0.866667	0.921333	1.238	1.255	1.23833	1.22533	1.21417	1.21733	1.08633	1.08633	1.06667	1.07933	1.08667	1.084	1.25433	1.249	1.26433
19.5167	0.00333333	0.00366667	0.00333333	0.593333	0.578	0.576	0.934333	0.875	0.926	1.24167	1.26067	1.245	1.22733	1.21683	1.21567	1.087	1.089	1.07	1.08333	1.08967	1.085	1.25933	1.25467	1.268
19.6833	0.00333333	0.00366667	0.00333333	0.601333	0.583667	0.583333	0.94	0.882667	0.931667	1.245	1.268	1.25	1.229	1.22167	1.22533	1.09133	1.09333	1.074	1.08767	1.09367	1.09067	1.26233	1.25967	1.27433
19.85	0.00366667	0.00366667	0.00333333	0.606	0.590333	0.589333	0.945667	0.887667	0.936	1.25133	1.27267	1.257	1.23367	1.2255	1.22467	1.094	1.095	1.076	1.09	1.097	1.093	1.26533	1.266	1.27833
20.0167	0.00333333	0.00366667	0.00333333	0.614	0.597333	0.596	0.951333	0.897	0.943	1.25333	1.276	1.26033	1.236	1.22783	1.22967	1.095	1.09767	1.079	1.092	1.10033	1.09633	1.269	1.27033	1.28133
	0.00333333		0.00333333	0.620667		0.602667	0.956		0.948	1.25733		1.265	1.24			1.09933			1.09333			1.275
Figure S2C
Time	LB pH 3.5			LB pH 4.4			LB pH 4.8			LB pH 5.7			LB pH 6.4			LB pH 7.5			LB pH 7			LB pH 6
	Rep 1	Rep 2	Rep 3	Rep 1	Rep 2	Rep 3	Rep 1	Rep 2	Rep 3	Rep 1	Rep 2	Rep 3	Rep 1	Rep 2	Rep 3	Rep 1	Rep 2	Rep 3	Rep 1	Rep 2	Rep 3	Rep 1	Rep 2	Rep 3
0.0166667	0.005	0.00466667		0.00233333	0.002		0.004	0.00233333		0.00533333	0.00433333		0.00366667	0.003	0.002	0.00588889	0.003667	0.00577778	0.00366667	-0.00166667	0.00366667	0.00433333	0.00166667	0.002
0.183333	0.00433333	0.00533333	0.00633333	0.00266667	0.00166667	0.00333333	0.00366667	0.00233333	0.012667	0.00566667	0.00433333	0.00233333	0.003	0.003	0.00166667	0.00588889	0.003667	0.00544444	0.003	-0.00166667	0.00333333	0.00366667	0.002	0.00366667
0.35	0.00433333	0.00533333	0.005	0.00333333	0.002	0.003	0.004	0.00266667	0.012667	0.00633333	0.005	0.002	0.00366667	0.003	0.00166667	0.00588889	0.003667	0.00544444	0.004	0.00266667	0.00333333	0.00433333	0.002	0.00333333
0.516667	0.00333333	0.00466667	0.00566667	0.00333333	0.002	0.00266667	0.00433333	0.003	0.013	0.007	0.005	0.003	0.00433333	0.00366667	0.00233333	0.00677778	0.004	0.00577778	0.005	0.00133333	0.00433333	0.00466667	0.00233333	0.00433333
0.683333	0.004	0.00466667	0.00566667	0.00333333	0.00266667	0.003	0.00466667	0.00333333	0.013	0.00666667	0.00566667	0.003	0.005	0.00466667	0.00266667	0.00688889	0.004889	0.00644444	0.005	0.001	0.00433333	0.00533333	0.00266667	0.00433333
0.85	0.004	0.00466667	0.006	0.00333333	0.003	0.003	0.00466667	0.00366667	0.014	0.007	0.00633333	0.003	0.006	0.00533333	0.00333333	0.00844444	0.005667	0.00677778	0.006	0.002	0.00533333	0.006	0.00366667	0.00566667
1.01667	0.004	0.00466667	0.00533333	0.00433333	0.00333333	0.003	0.00566667	0.00466667	0.013667	0.00766667	0.00733333	0.004	0.007	0.00666667	0.00433333	0.00977778	0.006667	0.00811111	0.007	0.00266667	0.00633333	0.007	0.00533333	0.00666667
1.18333	0.004	0.005	0.00533333	0.005	0.00433333	0.00366667	0.00633333	0.00533333	0.014	0.009	0.00833333	0.005	0.00833333	0.00866667	0.006	0.0117778	0.008667	0.00944444	0.00866667	0.004	0.008	0.00833333	0.006	0.00766667
1.35	0.00433333	0.00466667	0.00566667	0.00566667	0.00466667	0.004	0.00733333	0.00666667	0.014667	0.0106667	0.01	0.00566667	0.0106667	0.011	0.00733333	0.0145556	0.011222	0.0117778	0.0106667	0.00566667	0.0103333	0.01	0.008	0.009
1.51667	0.00466667	0.00466667	0.00566667	0.00666667	0.00566667	0.00433333	0.00866667	0.008	0.016	0.0133333	0.0126667	0.00666667	0.0133333	0.015	0.0103333	0.0185556	0.014889	0.0151111	0.014	0.00933333	0.0133333	0.013	0.0103333	0.0116667
1.68333	0.00466667	0.005	0.00566667	0.008	0.007	0.00533333	0.0113333	0.01	0.016667	0.017	0.0156667	0.009	0.0183333	0.02	0.014	0.0242222	0.020222	0.0197778	0.019	0.014	0.018	0.017	0.0146667	0.0156667
1.85	0.00466667	0.00533333	0.005	0.00966667	0.00833333	0.006	0.014	0.0133333	0.019333	0.022	0.0216667	0.0116667	0.0246667	0.0283333	0.02	0.0324444	0.028222	0.0271111	0.0273333	0.022	0.025	0.0226667	0.0203333	0.0203333
2.01667	0.00466667	0.005	0.00566667	0.012	0.0106667	0.00766667	0.0173333	0.0166667	0.021667	0.0303333	0.0283333	0.0163333	0.0353333	0.0416667	0.0293333	0.0455556	0.040222	0.0374444	0.0393333	0.0333333	0.0363333	0.031	0.0293333	0.0283333
2.18333	0.00433333	0.005	0.00566667	0.0153333	0.0133333	0.009	0.023	0.022	0.025	0.0413333	0.0396667	0.022	0.051	0.059	0.0426667	0.0623333	0.057556	0.0517778	0.0543333	0.047	0.0516667	0.044	0.0426667	0.0406667
2.35	0.00433333	0.005	0.00566667	0.0186667	0.017	0.011	0.0296667	0.0296667	0.028667	0.0566667	0.0533333	0.0316667	0.0663333	0.0713333	0.0626667	0.0744444	0.069667	0.0674444	0.0753333	0.0656667	0.0633333	0.062	0.0603333	0.0566667
2.51667	0.00466667	0.00533333	0.00533333	0.024	0.0213333	0.014	0.0386667	0.0386667	0.035333	0.066	0.0793333	0.043	0.0816667	0.0936667	0.0716667	0.0886667	0.082889	0.0794444	0.089	0.085	0.083	0.0766667	0.076	0.0763333
2.68333	0.00466667	0.005	0.00566667	0.031	0.027	0.0176667	0.0513333	0.0516667	0.043667	0.082	0.085	0.059	0.103333	0.114333	0.0916667	0.116	0.105667	0.0981111	0.113667	0.111667	0.103333	0.0866667	0.0856667	0.0816667
2.85	0.005	0.00466667	0.00566667	0.04	0.0353333	0.0223333	0.0693333	0.069	0.054667	0.112667	0.112	0.0833333	0.151667	0.18	0.122667	0.142889	0.143889	0.133111	0.137667	0.145667	0.143667	0.11	0.116	0.103333
3.01667	0.00466667	0.005	0.00566667	0.0513333	0.0453333	0.029	0.084	0.09	0.07	0.141667	0.143667	0.0996667	0.172	0.189333	0.163667	0.163889	0.152889	0.147444	0.165	0.155333	0.161333	0.145667	0.164667	0.135
3.18333	0.005	0.00533333	0.00566667	0.0656667	0.058	0.0373333	0.095	0.100333	0.090667	0.149667	0.158667	0.119667	0.191333	0.206	0.191	0.190333	0.171	0.168778	0.177	0.173	0.182667	0.179333	0.198	0.173667
3.35	0.005	0.005	0.00566667	0.0816667	0.073	0.047	0.116	0.115667	0.103667	0.196	0.215	0.152	0.214333	0.228667	0.196	0.217333	0.199333	0.190778	0.197667	0.195	0.201333	0.198667	0.203667	0.184333
3.51667	0.00466667	0.005	0.00566667	0.0966667	0.0863333	0.0606667	0.140333	0.149667	0.117667	0.194333	0.202667	0.185333	0.226667	0.238	0.213333	0.239667	0.226222	0.209778	0.227667	0.220333	0.222333	0.205333	0.213333	0.201333
3.68333	0.00466667	0.005	0.00566667	0.112667	0.103	0.0763333	0.171	0.188333	0.145333	0.213667	0.218	0.210333	0.257	0.263333	0.232333	0.273889	0.249889	0.239444	0.252	0.237333	0.242667	0.236	0.236667	0.217333
3.85	0.005	0.005	0.00566667	0.126333	0.114333	0.0893333	0.209667	0.233667	0.173333	0.266667	0.269667	0.201667	0.31	0.288	0.285	0.3	0.272222	0.266111	0.288667	0.274667	0.293333	0.290333	0.282333	0.254
4.01667	0.005	0.005	0.006	0.141	0.131	0.103667	0.240333	0.246	0.214333	0.293667	0.28	0.224667	0.312	0.311	0.315	0.296667	0.292889	0.283444	0.308667	0.281333	0.280333	0.326	0.295333	0.292667
4.18333	0.005	0.005	0.006	0.158	0.149	0.117667	0.27	0.265	0.241333	0.301333	0.301667	0.279667	0.339333	0.334333	0.304	0.303	0.293222	0.298111	0.302333	0.293	0.288333	0.330667	0.338667	0.323667
4.35	0.005	0.005	0.006	0.168667	0.16	0.132	0.274	0.269333	0.263667	0.334	0.332667	0.295333	0.337667	0.346667	0.328	0.321667	0.294	0.304778	0.307333	0.297	0.299333	0.352	0.349333	0.331
4.51667	0.005	0.005	0.006	0.176	0.172667	0.149	0.300333	0.304	0.289333	0.329333	0.344333	0.305	0.352333	0.355667	0.331	0.326333	0.314333	0.304111	0.326667	0.307	0.312	0.367333	0.366667	0.352333
4.68333	0.005	0.005	0.00566667	0.19	0.183667	0.161667	0.298667	0.325	0.285	0.344	0.364667	0.330667	0.365667	0.365	0.340667	0.345	0.332222	0.313778	0.334333	0.330667	0.311333	0.390333	0.372333	0.35
4.85	0.00466667	0.00466667	0.006	0.200667	0.197667	0.172	0.326667	0.334667	0.324667	0.352	0.362667	0.334333	0.371667	0.363333	0.353	0.360333	0.369556	0.325778	0.353	0.332	0.326667	0.388667	0.38	0.368333
5.01667	0.00466667	0.005	0.006	0.215667	0.212333	0.187333	0.328333	0.347667	0.338333	0.354	0.368	0.348	0.379	0.366333	0.360333	0.377667	0.343	0.340778	0.364333	0.351667	0.346667	0.397333	0.397667	0.371
5.18333	0.00466667	0.005	0.00566667	0.239667	0.235667	0.2	0.342	0.35	0.354	0.348	0.361667	0.362	0.383667	0.367667	0.370333	0.403	0.375222	0.361444	0.373333	0.342667	0.352	0.394333	0.394333	0.375333
5.35	0.00466667	0.00466667	0.00566667	0.265333	0.269	0.213	0.341333	0.359667	0.345333	0.347333	0.356333	0.361667	0.381667	0.375333	0.370667	0.404	0.399333	0.373778	0.376333	0.363667	0.364	0.390667	0.405333	0.384667
5.51667	0.00466667	0.00466667	0.00566667	0.284	0.280333	0.233	0.342667	0.362333	0.356	0.351333	0.36	0.373667	0.391	0.377667	0.377	0.448667	0.427333	0.396111	0.375333	0.370333	0.371667	0.395333	0.406333	0.383667
5.68333	0.00466667	0.005	0.00566667	0.283333	0.292667	0.278667	0.340667	0.371	0.367333	0.359667	0.363	0.377333	0.397	0.382333	0.368	0.439	0.432667	0.406778	0.389	0.372	0.371333	0.393333	0.411667	0.379333
5.85	0.00466667	0.00466667	0.006	0.302	0.299	0.269333	0.341667	0.361333	0.367667	0.366	0.372	0.367333	0.398333	0.384333	0.38	0.454667	0.452889	0.413111	0.393667	0.382667	0.380333	0.403667	0.415	0.383333
6.01667	0.005	0.005	0.006	0.303333	0.306667	0.285667	0.329333	0.364333	0.364667	0.374667	0.375333	0.362333	0.409333	0.392667	0.391333	0.466667	0.451556	0.417444	0.400667	0.384667	0.394333	0.404333	0.422	0.387667
6.18333	0.00433333	0.00466667	0.00566667	0.304667	0.311333	0.298667	0.331	0.359667	0.365333	0.369	0.381667	0.369	0.401333	0.396	0.392333	0.454333	0.473222	0.421111	0.402667	0.404333	0.407	0.410333	0.432667	0.395667
6.35	0.005	0.00466667	0.00533333	0.301667	0.318333	0.301	0.345	0.364333	0.369667	0.371667	0.388333	0.382333	0.42	0.413333	0.399333	0.484667	0.469222	0.433778	0.419	0.407	0.41	0.414667	0.438333	0.399667
6.51667	0.005	0.005	0.00566667	0.296667	0.321333	0.296667	0.354	0.374	0.363333	0.390667	0.391333	0.380333	0.434667	0.416	0.403667	0.497333	0.460333	0.451778	0.432667	0.42	0.421333	0.427667	0.443	0.399333
6.68333	0.005	0.00466667	0.00566667	0.296333	0.307	0.29	0.362667	0.374	0.373667	0.404	0.387667	0.371667	0.431667	0.419	0.416	0.533333	0.465333	0.466111	0.443333	0.427667	0.437667	0.443	0.444	0.412667
6.85	0.005	0.00466667	0.00566667	0.293333	0.3	0.284	0.360333	0.378667	0.38	0.401333	0.405333	0.396	0.447	0.426	0.417667	0.533667	0.495333	0.483444	0.454333	0.446	0.449333	0.442667	0.450667	0.413667
7.01667	0.00466667	0.00433333	0.00566667	0.298	0.297667	0.278	0.357667	0.379	0.382333	0.404667	0.401333	0.399333	0.451333	0.436667	0.428667	0.514333	0.503889	0.499111	0.470333	0.457333	0.462333	0.446667	0.452667	0.428
7.18333	0.00466667	0.00466667	0.00566667	0.312333	0.303667	0.285667	0.373667	0.386	0.388667	0.401	0.406333	0.408	0.466333	0.442667	0.433333	0.550667	0.518667	0.510444	0.492667	0.472333	0.472667	0.46	0.463	0.433667
7.35	0.00433333	0.00433333	0.00566667	0.313333	0.309667	0.295667	0.374	0.390667	0.397667	0.414667	0.417667	0.421	0.481333	0.452333	0.447	0.564	0.524889	0.525778	0.499333	0.486667	0.486667	0.460333	0.470667	0.441667
7.51667	0.00466667	0.00466667	0.005	0.322667	0.308333	0.304	0.379667	0.395	0.398333	0.423667	0.433333	0.419667	0.487333	0.458	0.453333	0.542333	0.558889	0.534111	0.513667	0.499	0.495	0.477667	0.472333	0.446
7.68333	0.00466667	0.00466667	0.005	0.329667	0.318	0.308	0.389667	0.404333	0.402667	0.434333	0.447667	0.420333	0.494333	0.476333	0.465333	0.557667	0.580889	0.541778	0.528	0.514333	0.508333	0.487667	0.483333	0.458333
7.85	0.00433333	0.00466667	0.005	0.336333	0.327667	0.315	0.392333	0.413	0.404667	0.44	0.456	0.435667	0.506667	0.5	0.475333	0.553	0.576222	0.551111	0.539333	0.544333	0.515667	0.493667	0.498667	0.467667
8.01667	0.00433333	0.00466667	0.00533333	0.337333	0.326667	0.321	0.399667	0.413667	0.403	0.451333	0.454	0.429	0.512667	0.498667	0.492333	0.554	0.549222	0.558111	0.547	0.542	0.527333	0.507	0.504667	0.481
8.18333	0.004	0.00433333	0.005	0.346667	0.330333	0.321667	0.412667	0.418333	0.415667	0.456	0.474	0.443333	0.530333	0.514	0.506333	0.561333	0.560222	0.568778	0.554	0.541667	0.539	0.518	0.516	0.491667
8.35	0.004	0.005	0.00533333	0.354333	0.334333	0.329667	0.424667	0.426333	0.425333	0.465	0.469	0.452333	0.543	0.529	0.519	0.574	0.573222	0.579444	0.570333	0.542667	0.544	0.53	0.523333	0.508
8.51667	0.004	0.00433333	0.00566667	0.361667	0.343667	0.335667	0.436333	0.449667	0.437667	0.475	0.488667	0.462667	0.557	0.557333	0.532667	0.594	0.596556	0.588778	0.577	0.578	0.549	0.547333	0.539333	0.515667
8.68333	0.00433333	0.00433333	0.005	0.369333	0.350333	0.337667	0.447333	0.458333	0.443333	0.492333	0.492333	0.467333	0.556	0.560333	0.545333	0.592	0.587889	0.597111	0.579667	0.576333	0.557667	0.559333	0.556333	0.524333
8.85	0.00433333	0.00433333	0.005	0.382667	0.355667	0.343333	0.459667	0.472333	0.456	0.504	0.518667	0.469	0.581333	0.578333	0.557	0.597333	0.599556	0.606444	0.594667	0.586333	0.565667	0.566667	0.571	0.540667
9.01667	0.004	0.00433333	0.005	0.390333	0.357667	0.351	0.471667	0.476667	0.465	0.521333	0.514	0.474	0.587667	0.579	0.569	0.608333	0.604333	0.613778	0.607	0.584333	0.575333	0.580333	0.579	0.549667
9.18333	0.00433333	0.00433333	0.005	0.397	0.374333	0.360333	0.478333	0.488667	0.475667	0.535667	0.523667	0.485333	0.596	0.597333	0.573667	0.623667	0.612222	0.620778	0.611333	0.595	0.583667	0.596	0.590333	0.560333
9.35	0.004	0.00433333	0.00533333	0.403333	0.380667	0.372667	0.483333	0.495333	0.485333	0.532	0.534667	0.5	0.616667	0.594667	0.578667	0.623667	0.619667	0.629778	0.618333	0.598333	0.588333	0.592667	0.597	0.572
9.51667	0.004	0.00433333	0.005	0.413667	0.390333	0.381667	0.487	0.500333	0.488667	0.544	0.547333	0.512	0.628333	0.601	0.585667	0.635667	0.630889	0.637444	0.628667	0.607	0.594667	0.603333	0.607333	0.581333
9.68333	0.00433333	0.00433333	0.00566667	0.417	0.400333	0.391	0.494333	0.509667	0.492333	0.558	0.554	0.525	0.628667	0.611667	0.591667	0.648	0.637667	0.646778	0.644333	0.613667	0.603	0.615333	0.616667	0.586667
9.85	0.004	0.00433333	0.00466667	0.421667	0.409	0.396333	0.5	0.519333	0.494333	0.565	0.568667	0.526333	0.644333	0.629	0.603	0.646	0.644889	0.654111	0.646333	0.617	0.611333	0.623	0.635	0.600333
10.0167	0.00433333	0.004	0.00533333	0.428333	0.417	0.404333	0.505333	0.521667	0.507667	0.575333	0.569667	0.546	0.649333	0.633667	0.615667	0.657333	0.656222	0.661444	0.658333	0.625667	0.625667	0.635	0.637	0.611
10.1833	0.004	0.004	0.005	0.432667	0.424667	0.415	0.510667	0.523333	0.51	0.581	0.581	0.545667	0.657	0.636667	0.622333	0.666333	0.658889	0.670111	0.663667	0.630333	0.627333	0.640667	0.641667	0.618667
10.35	0.004	0.00433333	0.00533333	0.438333	0.43	0.421	0.514667	0.524333	0.514	0.595333	0.592333	0.552667	0.664667	0.642667	0.635667	0.671667	0.679889	0.677111	0.67	0.633	0.631333	0.657333	0.649333	0.631
10.5167	0.004	0.004	0.005	0.444	0.440333	0.425333	0.519333	0.534	0.517667	0.605667	0.601333	0.565333	0.677333	0.656	0.639	0.676333	0.672889	0.682444	0.672	0.643667	0.640333	0.662667	0.680667	0.636
10.6833	0.004	0.00433333	0.005	0.449333	0.45	0.435333	0.524333	0.538667	0.519	0.616	0.622	0.569667	0.685667	0.666	0.646333	0.683667	0.677333	0.689111	0.676667	0.651667	0.647333	0.671667	0.678667	0.647
10.85	0.004	0.004	0.00433333	0.455	0.455	0.441333	0.528667	0.542333	0.525333	0.633	0.632667	0.583333	0.689667	0.678333	0.653	0.694	0.684889	0.696111	0.697	0.661333	0.654	0.695333	0.693667	0.657667
11.0167	0.004	0.004	0.00533333	0.458667	0.459667	0.447333	0.536667	0.545667	0.533333	0.64	0.633333	0.599333	0.707333	0.678333	0.660667	0.698	0.695222	0.703444	0.693667	0.664333	0.662	0.696333	0.692333	0.667
11.1833	0.00366667	0.00366667	0.005	0.464	0.466333	0.453	0.541	0.549667	0.533	0.654	0.652667	0.605667	0.710333	0.690667	0.669667	0.704	0.698333	0.708111	0.697667	0.674333	0.668667	0.705	0.703333	0.677
11.35	0.004	0.004	0.00533333	0.469667	0.47	0.46	0.545	0.554667	0.539667	0.666333	0.664	0.615333	0.72	0.706333	0.676667	0.71	0.705222	0.716444	0.706667	0.679333	0.676333	0.723	0.734667	0.689
11.5167	0.00366667	0.004	0.00533333	0.474667	0.473333	0.469	0.552	0.558333	0.547	0.678	0.672333	0.628667	0.728333	0.709333	0.686	0.717	0.709333	0.719778	0.716	0.688667	0.681333	0.737667	0.737333	0.7
11.6833	0.00366667	0.004	0.00466667	0.481	0.480333	0.473	0.558	0.564	0.549667	0.688667	0.680333	0.637667	0.742333	0.716667	0.693333	0.718667	0.715556	0.725111	0.721333	0.694	0.687	0.743	0.738	0.711
11.85	0.00366667	0.004	0.00533333	0.485	0.484667	0.479667	0.563	0.569667	0.554333	0.703	0.708667	0.655333	0.746	0.731333	0.702	0.733667	0.720889	0.728444	0.734333	0.698333	0.692667	0.761	0.762667	0.720667
12.0167	0.00366667	0.004	0.00533333	0.488	0.491	0.485	0.570667	0.575333	0.559	0.720333	0.711333	0.667333	0.752667	0.734333	0.706	0.731333	0.726222	0.734556	0.739333	0.704667	0.697	0.772	0.759667	0.731333
12.1833	0.00366667	0.004	0.005	0.495667	0.496	0.489333	0.575	0.580333	0.565333	0.730333	0.749	0.680333	0.760667	0.750667	0.715	0.738667	0.732889	0.740778	0.74	0.708667	0.703	0.784	0.789333	0.742
12.35	0.00366667	0.004	0.00533333	0.498667	0.499	0.495	0.584333	0.585667	0.571	0.744333	0.756333	0.694333	0.769	0.753667	0.719	0.74	0.735889	0.745444	0.740667	0.712667	0.707667	0.784667	0.797	0.752333
12.5167	0.00366667	0.004	0.005	0.505	0.503333	0.502	0.587	0.591667	0.577667	0.759333	0.771667	0.711667	0.775	0.761	0.727333	0.748333	0.739889	0.750111	0.754667	0.716333	0.712	0.805333	0.801333	0.764
12.6833	0.00366667	0.00366667	0.00533333	0.509667	0.509	0.506667	0.596667	0.598	0.580667	0.775667	0.783333	0.721667	0.781333	0.772333	0.734333	0.749667	0.745556	0.753778	0.754	0.721333	0.715667	0.816333	0.802667	0.772667
12.85	0.00366667	0.004	0.00533333	0.514333	0.512667	0.510333	0.605333	0.603333	0.584667	0.785	0.795	0.732	0.787667	0.777	0.746	0.753667	0.748889	0.758444	0.757667	0.725333	0.720667	0.824667	0.817667	0.786
13.0167	0.00366667	0.004	0.00533333	0.519333	0.519	0.516333	0.613667	0.611	0.594333	0.799333	0.812	0.747	0.796667	0.788667	0.749667	0.761333	0.755889	0.764556	0.759333	0.730667	0.725667	0.831	0.830667	0.794667
13.1833	0.00366667	0.004	0.00466667	0.524667	0.523	0.521667	0.620667	0.618667	0.601	0.813333	0.804667	0.766	0.802667	0.79	0.761667	0.765	0.756556	0.767556	0.763	0.734333	0.733333	0.841667	0.833667	0.808333
13.35	0.00366667	0.004	0.005	0.528667	0.529333	0.527667	0.627667	0.626	0.609	0.824667	0.820667	0.778667	0.807333	0.801333	0.762667	0.770667	0.762222	0.771889	0.768667	0.738667	0.735667	0.848333	0.843667	0.816
13.5167	0.00366667	0.004	0.00533333	0.535	0.533333	0.533333	0.637667	0.634	0.616	0.838	0.833333	0.794667	0.812667	0.804667	0.767667	0.774	0.765222	0.776556	0.770333	0.742333	0.741667	0.856667	0.852667	0.825333
13.6833	0.00366667	0.004	0.00533333	0.54	0.537667	0.538333	0.645667	0.641333	0.624333	0.853	0.845667	0.804	0.818	0.811	0.769667	0.778667	0.769222	0.779556	0.776667	0.745333	0.744333	0.868667	0.860667	0.831667
13.85	0.00366667	0.004	0.005	0.546	0.543667	0.543	0.655	0.651	0.632	0.863	0.857667	0.818	0.825	0.817667	0.772333	0.783667	0.772889	0.784222	0.779	0.75	0.747333	0.877333	0.870667	0.840667
14.0167	0.00366667	0.004	0.00533333	0.552333	0.55	0.548333	0.663333	0.66	0.639333	0.875333	0.870667	0.828667	0.831667	0.822	0.778	0.788	0.775889	0.787556	0.783333	0.755667	0.751333	0.885667	0.877667	0.849333
14.1833	0.00333333	0.004	0.00533333	0.558333	0.554667	0.555333	0.674	0.670667	0.650333	0.884	0.884667	0.839333	0.834333	0.828	0.785	0.789667	0.779889	0.793222	0.787667	0.758667	0.755667	0.896667	0.884333	0.857
14.35	0.00366667	0.004	0.005	0.564667	0.560333	0.561333	0.685667	0.679333	0.659	0.892	0.917333	0.852	0.839	0.832333	0.788333	0.794333	0.784556	0.796889	0.793	0.762333	0.758	0.906	0.892333	0.863333
14.5167	0.00366667	0.004	0.005	0.571	0.567333	0.567	0.695667	0.69	0.67	0.902	0.902667	0.862333	0.844333	0.835333	0.792	0.797333	0.789556	0.801444	0.796667	0.767333	0.762667	0.904	0.899	0.869667
14.6833	0.00366667	0.004	0.00533333	0.578333	0.570333	0.573333	0.708667	0.702667	0.680333	0.91	0.915	0.873333	0.849	0.840667	0.795333	0.803	0.791556	0.803889	0.801667	0.771333	0.766333	0.911667	0.907333	0.875
14.85	0.00366667	0.004	0.00533333	0.584	0.577	0.577	0.719	0.714667	0.691	0.917333	0.923	0.884333	0.855	0.845667	0.800333	0.806	0.796222	0.807889	0.804667	0.774333	0.770667	0.917667	0.915	0.882667
15.0167	0.00366667	0.004	0.005	0.591667	0.581	0.583	0.735333	0.727	0.701	0.926667	0.933	0.895333	0.858	0.851667	0.807667	0.809333	0.799889	0.812222	0.809333	0.779333	0.773	0.926667	0.919667	0.890667
15.1833	0.00333333	0.004	0.005	0.598	0.586667	0.588667	0.747667	0.74	0.709667	0.934333	0.94	0.905	0.865667	0.856	0.811	0.812333	0.803222	0.816556	0.813	0.782667	0.779	0.931	0.927667	0.895667
15.35	0.00366667	0.004	0.005	0.604333	0.592333	0.595	0.762667	0.753333	0.722667	0.942667	0.947333	0.913667	0.869333	0.861333	0.815	0.816333	0.807889	0.819222	0.815667	0.786667	0.781333	0.935	0.934333	0.901667
15.5167	0.00366667	0.004	0.00533333	0.610667	0.597	0.602	0.778	0.766	0.734667	0.947667	0.955	0.923333	0.874	0.863667	0.818333	0.82	0.811556	0.825556	0.820333	0.790333	0.784667	0.941667	0.941667	0.908
15.6833	0.00366667	0.004	0.005	0.616333	0.603	0.608	0.790667	0.777667	0.749333	0.954333	0.962667	0.929	0.879	0.868333	0.827	0.822333	0.814556	0.829222	0.824333	0.794667	0.789667	0.946	0.946333	0.916667
15.85	0.00366667	0.004	0.00466667	0.622667	0.608667	0.613333	0.806333	0.794667	0.761333	0.960667	0.969667	0.937667	0.882333	0.874	0.829667	0.827667	0.817556	0.831889	0.827333	0.796667	0.793333	0.950667	0.953333	0.92
16.0167	0.00366667	0.004	0.005	0.629	0.615667	0.620333	0.823667	0.809667	0.773	0.968	0.976333	0.945667	0.886333	0.877333	0.833667	0.832111	0.822556	0.836556	0.831667	0.802667	0.796	0.956333	0.959667	0.927
16.1833	0.00366667	0.004	0.005	0.638	0.620667	0.627333	0.840667	0.825667	0.789	0.973667	0.983667	0.952667	0.891333	0.882333	0.836667	0.834667	0.825222	0.839556	0.834667	0.805667	0.800667	0.967333	0.964	0.930333
16.35	0.00333333	0.004	0.00433333	0.644333	0.627	0.633333	0.853667	0.843667	0.800333	0.98	0.990667	0.957667	0.895	0.885667	0.843667	0.837333	0.828556	0.844222	0.839333	0.808333	0.803667	0.972333	0.967333	0.937
16.5167	0.00366667	0.004	0.005	0.653	0.633333	0.640333	0.87	0.86	0.816333	0.987333	0.996	0.961333	0.9	0.890667	0.846	0.842	0.831556	0.847889	0.844667	0.811333	0.807333	0.983333	0.975333	0.942
16.6833	0.00366667	0.004	0.00466667	0.659	0.641	0.646333	0.879667	0.873	0.830667	0.992333	1.002	0.968	0.906	0.895333	0.849667	0.843667	0.833222	0.849556	0.847667	0.814667	0.81	0.982	0.981333	0.948
16.85	0.00366667	0.004	0.00433333	0.666333	0.647	0.653667	0.891333	0.888	0.842667	0.999	1.00833	0.975	0.910333	0.9	0.854	0.846667	0.837889	0.851556	0.851667	0.819	0.814	0.988333	0.985	0.955333
17.0167	0.00366667	0.004	0.00433333	0.674333	0.652333	0.66	0.902667	0.906	0.856	1.004	1.01367	0.979333	0.917	0.902667	0.857667	0.850111	0.839889	0.855889	0.856	0.821667	0.818	0.995667	0.992333	0.962
17.1833	0.00333333	0.00366667	0.00433333	0.683	0.660333	0.666667	0.917667	0.918333	0.868	1.01	1.02033	0.984	0.919667	0.907333	0.862333	0.853333	0.845222	0.859556	0.860667	0.825	0.822667	1.00267	0.997333	0.968
17.35	0.00366667	0.004	0.00466667	0.689	0.667	0.674	0.926333	0.933	0.882333	1.015	1.026	0.990333	0.924667	0.912333	0.866667	0.855778	0.847556	0.864889	0.864	0.828667	0.825333	1.00667	1.00267	0.973
17.5167	0.00366667	0.004	0.00433333	0.698667	0.672667	0.681667	0.938667	0.948	0.893333	1.02	1.03133	0.995333	0.929333	0.917667	0.871	0.860667	0.850556	0.869556	0.868667	0.832667	0.828333	1.00933	1.00867	0.98
17.6833	0.00333333	0.004	0.00433333	0.708	0.679667	0.687333	0.953333	0.959	0.905	1.02767	1.035	1	0.933	0.922667	0.875333	0.864222	0.854556	0.872222	0.87	0.837	0.832	1.019	1.016	0.986333
17.85	0.00366667	0.004	0.004	0.715667	0.687667	0.696333	0.964	0.973	0.917	1.03233	1.04167	1.009	0.937667	0.927	0.878667	0.866667	0.855889	0.875222	0.875	0.839333	0.834	1.024	1.02133	0.990667
18.0167	0.00366667	0.004	0.00433333	0.724333	0.693333	0.703333	0.975667	0.986667	0.926	1.03767	1.048	1.009	0.943667	0.930667	0.882333	0.869667	0.859889	0.879556	0.879667	0.844	0.837333	1.02833	1.028	0.997333
18.1833	0.00366667	0.004	0.00433333	0.732667	0.701	0.711667	0.990333	0.998667	0.937333	1.04367	1.053	1.015	0.946	0.934667	0.889333	0.872667	0.863889	0.882889	0.883333	0.848	0.841333	1.035	1.03333	1.00333
18.35	0.00366667	0.004	0.00433333	0.742333	0.708	0.719	1.00133	1.008	0.948667	1.05067	1.06	1.02033	0.950333	0.940333	0.893	0.875111	0.866889	0.885889	0.886333	0.852	0.846667	1.04233	1.03767	1.00833
18.5167	0.003	0.00366667	0.004	0.751667	0.715667	0.727667	1.017	1.021	0.961667	1.05767	1.06367	1.02433	0.955333	0.943667	0.896667	0.878222	0.871222	0.889222	0.891	0.855	0.85	1.05767	1.044	1.01467
18.6833	0.003	0.00366667	0.00433333	0.761	0.722333	0.735	1.02733	1.033	0.971333	1.06167	1.06833	1.02933	0.960333	0.949	0.902	0.880889	0.873222	0.891889	0.893667	0.858667	0.853667	1.06	1.051	1.02133
18.85	0.00266667	0.004	0.004	0.771667	0.731	0.743667	1.037	1.04467	0.983333	1.06867	1.073	1.03367	0.962667	0.953333	0.905333	0.882556	0.877889	0.895556	0.897	0.863667	0.857	1.067	1.05767	1.02767
19.0167	0.00333333	0.004	0.004	0.78	0.739333	0.752	1.04433	1.05633	0.995667	1.07333	1.079	1.03833	0.966667	0.958	0.910333	0.885444	0.880889	0.898889	0.901333	0.867667	0.860667	1.07433	1.06333	1.03333
19.1833	0.003	0.004	0.00433333	0.79	0.746	0.761	1.052	1.06633	1.008	1.07933	1.08333	1.044	0.971667	0.962333	0.915	0.889	0.884889	0.904556	0.904	0.869	0.864	1.08067	1.06867	1.04
19.35	0.003	0.004	0.004	0.802	0.753333	0.769667	1.05767	1.075	1.015	1.08433	1.08933	1.049	0.977	0.966333	0.919333	0.892556	0.885889	0.906889	0.909333	0.873	0.867667	1.08533	1.074	1.045
19.5167	0.00333333	0.004	0.004	0.810333	0.762333	0.779333	1.062	1.08333	1.02267	1.08967	1.09467	1.053	0.98	0.970667	0.923	0.895111	0.889222	0.909889	0.913	0.876	0.871333	1.08967	1.081	1.05233
19.6833	0.003	0.004	0.004	0.819667	0.771333	0.788333	1.06667	1.089	1.03067	1.095	1.09967	1.05767	0.985333	0.973333	0.927	0.899667	0.893222	0.913889	0.92	0.878333	0.873667	1.09567	1.086	1.05633
19.85	0.003	0.004	0.004	0.831	0.779333	0.796667	1.07167	1.09267	1.03867	1.1	1.10433	1.06133	0.991333	0.977333	0.931667	0.900444	0.897222	0.917556	0.921667	0.881667	0.878333	1.10567	1.09067	1.06267
20.0167	0.00333333	0.004	0.004	0.840667	0.787333	0.807	1.076	1.098	1.04567	1.105	1.108	1.06633	0.995	0.981333	0.935333	0.903111	0.900556	0.920889	0.923667	0.886	0.881	1.10533	1.09767	1.069
			0.00366667			0.816333			1.051			1.071
Figure S2D
pH Condition	Replicate	OD 600 nm
7.5	1	0.0835831
7.5	2	0.0486667
7.5	3	0.0451667
7.5	4	0.0533336
7.5	5	0.074091
7.5	6	0.062417
7	1	0.07025
7	2	0.062
7	3	0.044833
7	4	0.062167
7	5	0.075424
7	6	0.052417
6.4	1	0.060583
6.4	2	0.070333
6.4	3	0.051167
6.4	4	0.043334
6.4	5	0.078091
6.4	6	0.06675
6	1	0.078583
6	2	0.065667
6	3	0.054167
6	4	0.053667
6	5	0.092091
6	6	0.04475
5.7	1	0.088583
5.7	2	0.057333
5.7	3	0.0545
5.7	4	0.045167
5.7	5	0.087091
5.7	6	0.049417
4.8	1	0.08025
4.8	2	0.073667
4.8	3	0.058167
4.8	4	0.057334
4.8	5	0.102758
4.8	6	0.063417
4.4	1	0.105916
4.4	2	0.055
4.4	3	0.0525
4.4	4	0.036
4.4	5	0.114424
4.4	6	0.060083
4	1	0.10925
4	2	0.047667
4	3	0.0475
4	4	0.028
4	5	0.082424
4	6	0.049083
3.5	1	0.114583
3.5	2	0.066333
3.5	3	0.065167
3.5	4	0.084167
3.5	5	0.121091
3.5	6	0.069083
Figure S2E
pH Condition	Replicate	OD 570 nm
7.5	1	0.470416
7.5	2	0.3405
7.5	3	0.298
7.5	4	0.431167
7.5	5	0.210833
7	1	0.470416
7	2	0.409166
7	3	0.241667
7	4	0.405167
7	5	0.2975
6.4	1	0.442416
6.4	2	0.442166
6.4	3	0.307667
6.4	4	0.433167
6.4	5	0.367833
6	1	0.378416
6	2	0.3505
6	3	0.310333
6	4	0.4465
6	5	0.1985
5.7	1	0.414083
5.7	2	0.364833
5.7	3	0.184
5.7	4	0.3695
5.7	5	0.271167
4.8	1	0.541416
4.8	2	0.3185
4.8	3	0.286667
4.8	4	0.378833
4.8	5	0.3475
4.4	1	0.314083
4.4	2	0.313833
4.4	3	0.294667
4.4	4	0.4265
4.4	5	0.3395
4	1	0.293083
4	2	0.327166
4	3	0.207
4	4	0.467833
4	5	0.253167
3.5	1	0.275083
3.5	2	0.199833
3.5	3	0.123333
3.5	4	0.280833
3.5	5	0.030833
Figure S2F
Time	LB pH 3.5			LB pH 4.8				LB pH 6				LB pH 7.24
	Rep 1	Rep 2	Rep 3	Rep 1	Rep 2	Rep 3	Rep 4	Rep 1	Rep 2	Rep 3	Rep 4	Rep 1	Rep 2	Rep 3
0	0.00366667	0.00466667	0.033667	0.140333	0.00533333	0.03	0.01767	0.051	0.004	0.0166667	0.022	0.0926667		0.011
0.166667	0.00266667	0.005	0.006667	0.0573333	0.00533333	0.00166667	0.01	0.00933333	0.004	0.008	0.007667	0.0596667	0.00433333	0.007667
0.333333	0.003	0.00533333	0.006667	0.0606667	0.006	0.00233333	0.01	0.00966667	0.005	0.009	0.008	0.061	0.005	0.008667
0.5	0.00266667	0.00533333	0.006333	0.067	0.00666667	0.00233333	0.01033	0.01	0.005	0.009	0.009	0.0653333	0.00533333	0.008667
0.666667	0.003	0.005	0.006333	0.0753333	0.00733333	0.00266667	0.01133	0.01	0.00566667	0.01	0.01	0.071	0.006	0.008333
0.833333	0.003	0.00533333	0.006333	0.0823333	0.007	0.00366667	0.01267	0.0116667	0.007	0.0103333	0.011	0.0786667	0.007	0.009667
1	0.003	0.00566667	0.006333	0.0913333	0.00866667	0.00433333	0.01367	0.012	0.009	0.0103333	0.012	0.0833333	0.00866667	0.011333
1.16667	0.003	0.00566667	0.006	0.100333	0.011	0.00466667	0.01567	0.013	0.0113333	0.012	0.013333	0.0903333	0.01	0.013
1.33333	0.003	0.00533333	0.006667	0.109667	0.0126667	0.00566667	0.017	0.0146667	0.0136667	0.012	0.014333	0.097	0.0123333	0.014
1.5	0.00333333	0.00533333	0.007	0.117667	0.0156667	0.00733333	0.01933	0.0166667	0.0176667	0.0136667	0.017	0.104	0.0143333	0.016
1.66667	0.00333333	0.00566667	0.006667	0.128333	0.0193333	0.00833333	0.02267	0.019	0.0216667	0.0146667	0.019333	0.112	0.0183333	0.019
1.83333	0.00333333	0.006	0.006667	0.14	0.025	0.0103333	0.02567	0.0213333	0.0276667	0.017	0.022	0.121667	0.0223333	0.021667
2	0.00333333	0.006	0.006667	0.152333	0.0316667	0.0113333	0.031	0.026	0.036	0.0186667	0.027667	0.134333	0.0286667	0.026
2.16667	0.00333333	0.006	0.006667	0.163333	0.0406667	0.0136667	0.036	0.0303333	0.0466667	0.022	0.032333	0.149333	0.036	0.029333
2.33333	0.00333333	0.00566667	0.006667	0.172	0.052	0.017	0.044	0.037	0.0596667	0.0263333	0.039333	0.166667	0.046	0.034333
2.5	0.00333333	0.006	0.006333	0.178333	0.0666667	0.021	0.053	0.045	0.0776667	0.031	0.047667	0.185333	0.0573333	0.041667
2.66667	0.00333333	0.00633333	0.006333	0.180667	0.0853333	0.026	0.064	0.056	0.0976667	0.0376667	0.058667	0.203333	0.0706667	0.048333
2.83333	0.00333333	0.00566667	0.007	0.181333	0.105	0.0326667	0.07733	0.069	0.112667	0.0463333	0.072667	0.22	0.0826667	0.057333
3	0.00333333	0.00566667	0.006333	0.181667	0.122333	0.041	0.08867	0.0823333	0.131	0.0576667	0.087333	0.242	0.0956667	0.063667
3.16667	0.00333333	0.00566667	0.006333	0.181333	0.133333	0.0506667	0.09933	0.095	0.146667	0.0706667	0.101	0.261333	0.111	0.070667
3.33333	0.00366667	0.00533333	0.006333	0.180667	0.145333	0.0633333	0.10667	0.108667	0.160667	0.085	0.112333	0.283	0.130667	0.078667
3.5	0.00333333	0.00566667	0.006333	0.18	0.154667	0.0766667	0.11233	0.121667	0.172	0.0973333	0.120333	0.304333	0.153	0.088
3.66667	0.00366667	0.00533333	0.006667	0.179	0.165	0.09	0.11667	0.133	0.180333	0.109667	0.127	0.321333	0.177667	0.095
3.83333	0.00366667	0.006	0.006333	0.177	0.172667	0.101333	0.12133	0.141667	0.187667	0.121	0.131667	0.339667	0.199	0.105667
4	0.00333333	0.00533333	0.006333	0.176333	0.179	0.109667	0.125	0.147333	0.193333	0.130667	0.135333	0.355667	0.219	0.114667
4.16667	0.00366667	0.006	0.006333	0.175333	0.184333	0.115667	0.128	0.151	0.198333	0.136	0.138333	0.372	0.243	0.128667
4.33333	0.00333333	0.00566667	0.006	0.174	0.188	0.121333	0.13067	0.152	0.201667	0.14	0.141	0.386	0.267667	0.145333
4.5	0.00333333	0.00533333	0.006333	0.172333	0.192333	0.126	0.13267	0.153	0.205	0.143667	0.143333	0.398333	0.294333	0.166667
4.66667	0.00333333	0.00533333	0.006333	0.170667	0.195667	0.128667	0.13433	0.154667	0.207333	0.144333	0.145667	0.411333	0.322333	0.19
4.83333	0.00333333	0.00566667	0.006333	0.169667	0.198	0.131333	0.13533	0.156	0.21	0.146667	0.147333	0.423	0.350667	0.217667
5	0.00333333	0.00566667	0.006333	0.168	0.200667	0.134	0.13667	0.156333	0.212	0.148	0.148333	0.432	0.376667	0.242
5.16667	0.00333333	0.00566667	0.006	0.167	0.202667	0.136333	0.13667	0.156667	0.213333	0.149	0.149667	0.439	0.399	0.268333
5.33333	0.00333333	0.00566667	0.006	0.165333	0.204333	0.138	0.138	0.157667	0.215667	0.151	0.150667	0.444667	0.412667	0.289
5.5	0.00333333	0.00533333	0.006333	0.164	0.205667	0.139333	0.13833	0.158	0.216667	0.151333	0.151667	0.451333	0.418	0.305667
5.66667	0.00333333	0.00533333	0.006	0.163	0.207	0.140667	0.13833	0.158	0.217667	0.153	0.152667	0.454	0.418333	0.312333
5.83333	0.00333333	0.00533333	0.006333	0.161333	0.208	0.140667	0.139	0.158333	0.219	0.154	0.153	0.456667	0.415	0.315333
6	0.00333333	0.00566667	0.006333	0.16	0.208667	0.143	0.13833	0.158333	0.219667	0.154333	0.153333	0.458667	0.413333	0.312
6.16667	0.00333333	0.00533333	0.006	0.158667	0.209	0.143	0.13933	0.158333	0.22	0.155333	0.153333	0.462	0.411667	0.310333
6.33333	0.00366667	0.00533333	0.006	0.158	0.210333	0.143	0.13967	0.158	0.220667	0.156333	0.154	0.462333	0.408667	0.305333
6.5	0.00366667	0.00533333	0.006	0.156333	0.210667	0.144	0.14	0.158	0.221	0.156333	0.154	0.463	0.405333	0.298
6.66667	0.00333333	0.00533333	0.006	0.155	0.210667	0.144	0.14	0.157	0.221333	0.156667	0.154667	0.465333	0.403	0.294333
6.83333	0.00333333	0.00533333	0.006	0.154	0.211	0.144333	0.13967	0.157333	0.221333	0.156333	0.155	0.464	0.400333	0.292
7	0.00333333	0.00533333	0.006333	0.152333	0.211333	0.142667	0.13967	0.157333	0.221333	0.156667	0.155	0.460667	0.398	0.284
7.16667	0.00333333	0.005	0.006333	0.151333	0.211	0.143333	0.14	0.156333	0.221	0.156	0.154333	0.457	0.395667	0.282
7.33333	0.00366667	0.005	0.006	0.150667	0.211	0.143667	0.14	0.156	0.221333	0.155667	0.154333	0.455333	0.394	0.278
7.5	0.00333333	0.00533333	0.006	0.149	0.211	0.143333	0.14	0.155333	0.221	0.155667	0.153	0.448	0.391333	0.275667
7.66667	0.00333333	0.00533333	0.006	0.147667	0.211333	0.142667	0.14	0.154667	0.221	0.155667	0.153333	0.444667	0.389333	0.269667
7.83333	0.00333333	0.00533333	0.006	0.146667	0.210667	0.143	0.13967	0.155	0.221	0.155	0.152667	0.439667	0.388333	0.266667
8	0.00366667	0.00533333	0.006	0.145667	0.21	0.143	0.13933	0.154667	0.221	0.155333	0.152667	0.433667	0.385	0.263333
8.16667	0.00333333	0.005	0.006	0.144	0.210667	0.142667	0.13933	0.154333	0.220333	0.155	0.153333	0.431	0.383333	0.263667
8.33333	0.00333333	0.005	0.006	0.143	0.209333	0.141667	0.13967	0.154333	0.220333	0.154667	0.152333	0.426667	0.382667	0.259333
8.5	0.00333333	0.00533333	0.006	0.141	0.209667	0.142	0.139	0.154	0.219667	0.154	0.152667	0.423333	0.381	0.257333
8.66667	0.00366667	0.005	0.006	0.140333	0.208667	0.142333	0.139	0.152667	0.22	0.154	0.152333	0.421333	0.378667	0.253
8.83333	0.00333333	0.00566667	0.005667	0.139667	0.208333	0.142	0.13833	0.152333	0.218333	0.153667	0.152	0.417333	0.377667	0.251333
9	0.00366667	0.00533333	0.006	0.139	0.207667	0.141667	0.13867	0.152333	0.219	0.153	0.152333	0.413667	0.375667	0.251667
9.16667	0.00333333	0.00533333	0.006	0.137667	0.207	0.140667	0.138	0.151333	0.218	0.153	0.151333	0.412	0.374	0.249
9.33333	0.00333333	0.00533333	0.005667	0.137	0.205667	0.140333	0.138	0.151333	0.217333	0.151667	0.151667	0.409	0.372333	0.245333
9.5	0.00333333	0.00533333	0.006	0.135333	0.205667	0.14	0.13767	0.150667	0.216667	0.152	0.151667	0.406667	0.370333	0.245333
9.66667	0.00333333	0.00566667	0.005667	0.134667	0.204	0.14	0.13767	0.151	0.216	0.151667	0.151	0.406333	0.368333	0.242
9.83333	0.00333333	0.00566667	0.005667	0.134	0.202667	0.139667	0.13767	0.150333	0.215	0.151333	0.151333	0.403	0.367333	0.238
10	0.00333333	0.00566667	0.005667	0.133333	0.201667	0.138667	0.137	0.15	0.214333	0.151333	0.151	0.401667	0.365667	0.238667
10.1667	0.00333333	0.00566667	0.005667	0.133	0.200667	0.138667	0.13667	0.149333	0.213	0.150333	0.150667	0.399667	0.363667	0.237
10.3333	0.00333333	0.00533333	0.006	0.131333	0.199	0.138	0.13667	0.149333	0.211667	0.150333	0.15	0.398333	0.362667	0.234667
10.5	0.00333333	0.00533333	0.005667	0.130667	0.198667	0.138667	0.136	0.149333	0.211	0.150333	0.150333	0.396	0.360667	0.233333
10.6667	0.00333333	0.00566667	0.006	0.130333	0.197	0.138	0.136	0.148333	0.21	0.15	0.15	0.395333	0.359	0.229333
10.8333	0.00333333	0.00566667	0.005667	0.129333	0.196667	0.136667	0.13567	0.148333	0.209667	0.149333	0.149333	0.392667	0.357	0.229
11	0.00333333	0.00533333	0.005667	0.128333	0.194667	0.136667	0.135	0.148667	0.208	0.149333	0.15	0.393	0.355333	0.225
11.1667	0.00366667	0.00566667	0.005667	0.127667	0.193667	0.136667	0.13533	0.148	0.207333	0.149	0.149333	0.392333	0.354	0.224
11.3333	0.00333333	0.00533333	0.006	0.127	0.193333	0.136667	0.13433	0.147667	0.206667	0.148333	0.149	0.391667	0.352667	0.223333
11.5	0.00366667	0.00566667	0.005667	0.126333	0.192333	0.135	0.13433	0.147333	0.205667	0.148	0.149333	0.389333	0.351	0.222
11.6667	0.00333333	0.00533333	0.005667	0.125333	0.191	0.134667	0.134	0.147667	0.204667	0.148	0.148667	0.389	0.35	0.221333
11.8333	0.00333333	0.00533333	0.005667	0.125	0.190333	0.134333	0.13367	0.147667	0.204333	0.147333	0.149	0.388333	0.348667	0.218667
12	0.00333333	0.00566667	0.005333	0.124667	0.19	0.133667	0.13367	0.147	0.202667	0.147333	0.148333	0.39	0.346667	0.217
12.1667	0.00333333	0.005	0.005667	0.123	0.189	0.133333	0.13367	0.146667	0.202667	0.147	0.148667	0.386	0.345667	0.215667
12.3333	0.00333333	0.00566667	0.005667	0.122333	0.188	0.133	0.13267	0.146667	0.202333	0.146667	0.148	0.386	0.344	0.215
12.5	0.00333333	0.00466667	0.005333	0.121667	0.188	0.132667	0.132	0.146333	0.200667	0.146333	0.148	0.384	0.343	0.211333
12.6667	0.00366667	0.00566667	0.005333	0.121333	0.187	0.131333	0.132	0.146	0.200333	0.146	0.147667	0.384667	0.341667	0.209
12.8333	0.00333333	0.00566667	0.005667	0.120667	0.186667	0.131333	0.131	0.146667	0.199333	0.146	0.148	0.383667	0.340333	0.208667
13	0.00333333	0.00566667	0.005333	0.12	0.185333	0.131333	0.131	0.145667	0.198667	0.146	0.148	0.382	0.339	0.208667
13.1667	0.00333333	0.00533333	0.005667	0.119667	0.185667	0.131	0.13067	0.145667	0.198	0.145	0.147667	0.38	0.337333	0.207333
13.3333	0.00333333	0.00566667	0.005333	0.119333	0.184667	0.130333	0.13033	0.145667	0.197	0.145333	0.146667	0.379333	0.336333	0.204667
13.5	0.00333333	0.00566667	0.005333	0.118667	0.184667	0.129	0.13	0.145333	0.196	0.145	0.146667	0.378667	0.335667	0.203333
13.6667	0.00333333	0.006	0.005333	0.117	0.184	0.128667	0.13	0.145333	0.195	0.145	0.147	0.378667	0.334667	0.201333
13.8333	0.00333333	0.006	0.005667	0.117667	0.183667	0.129	0.13	0.145667	0.193667	0.144667	0.146333	0.376333	0.333333	0.199667
14	0.00333333	0.00566667	0.005333	0.117333	0.183	0.127333	0.129	0.145333	0.193	0.144667	0.146333	0.378333	0.332667	0.198
14.1667	0.00333333	0.006	0.005333	0.116667	0.182333	0.127	0.12867	0.145	0.192	0.144333	0.146667	0.375333	0.331667	0.196333
14.3333	0.00333333	0.006	0.005333	0.115667	0.182	0.126333	0.12833	0.145333	0.192	0.144	0.146	0.374333	0.330667	0.196333
14.5	0.00333333	0.00533333	0.005333	0.116	0.181	0.126333	0.128	0.145	0.191	0.143667	0.145667	0.375667	0.329667	0.194667
14.6667	0.00333333	0.006	0.005333	0.114667	0.180667	0.125333	0.12767	0.144667	0.19	0.144	0.146	0.374667	0.329	0.193667
14.8333	0.00333333	0.00566667	0.005333	0.114667	0.180333	0.125333	0.12733	0.144667	0.189667	0.143333	0.146333	0.373	0.327667	0.192
15	0.00333333	0.00566667	0.005333	0.114333	0.179667	0.123667	0.12667	0.144333	0.189	0.143333	0.145667	0.370667	0.327	0.192667
15.1667	0.00333333	0.00566667	0.005333	0.114	0.179333	0.124	0.12667	0.144667	0.188	0.143	0.145667	0.370333	0.326333	0.19
15.3333	0.003	0.006	0.005333	0.113667	0.178667	0.123333	0.12667	0.144333	0.187667	0.143	0.145333	0.370333	0.325333	0.189667
15.5	0.00333333	0.00566667	0.005333	0.113333	0.178	0.122333	0.12567	0.144333	0.186667	0.142667	0.145	0.371667	0.324667	0.188333
15.6667	0.00333333	0.00566667	0.005333	0.112667	0.178333	0.122	0.12567	0.143667	0.186333	0.143	0.145333	0.369333	0.323333	0.186667
Figure S2G
pH Condition	Replicate	CFU/mL
7.24	1	75333.3
7.24	2	96833.3
7.24	3	253333
7.24	4	58000
7.24	5	45000
6.4	1	68888.9
6.4	2	341064
6.4	3	209705
6.4	4	188000
6	1	278667
6	2	239492
6	3	143365
5.7	1	335294
5.7	2	207610
5.7	3	237901
4.8	1	195067
4.8	2	280712
4.8	3	258775
4.4	1	703058
4.4	2	521611
4.4	3	194341
3.5	1	146536
3.5	2	132051
3.5	3	480058
3.5	4	564185
Figure S2H
Strain	pH Condition	Replicate	CFU/mL
WT	7	1	1980000
WT	7	2	2.50833e+06
WT	7	3	305000
∆escN	7	1	278909
∆escN	7	2	84678.8
∆escN	7	3	21525
WT	6.4	1	1.18655e+06
WT	6.4	2	592040
WT	6.4	3	377222
∆escN	6.4	1	394667
∆escN	6.4	2	102667
∆escN	6.4	3	21525
WT	5.7	1	464028
WT	5.7	2	745057
WT	5.7	3	409714
∆escN	5.7	1	511333
∆escN	5.7	2	286550
∆escN	5.7	3	78000
WT	4.8	1	940952
WT	4.8	2	1.74087e+06
WT	4.8	3	140213
∆escN	4.8	1	748222
∆escN	4.8	2	201091
∆escN	4.8	3	21525
WT	4.4	1	685686
WT	4.4	2	4.34203e+06
WT	4.4	3	126700
∆escN	4.4	1	1.00698e+06
∆escN	4.4	2	1.77333e+07
∆escN	4.4	3	32854.8
WT	3.5	1	137770
WT	3.5	2	2.35739e+06
∆escN	3.5	1	963182
∆escN	3.5	2	783188
Figure S2I
Not applicable.

## Sheet: Figure 3
Figure 3A
pH condition	Gene target	Replicate	Log2 expression	Fold change
7.5	asr	1	-0.123569	0.917914
7.5	asr	2	-0.135888	0.910109
7.5	asr	3	0.538826	1.45279
7.5	asr	4	-0.752036	0.593765
7.5	atpD	1	0.292051	1.22438
7.5	atpD	2	1.44905	2.73029
7.5	atpD	3	1.0265	2.03707
7.5	atpD	4	-0.710537	0.611092
7.5	ldcC	1	-0.057894	0.960665
7.5	ldcC	2	0.488476	1.40296
7.5	ldcC	3	0.265036	1.20167
7.5	ldcC	4	-0.0375539	0.974305
7.5	yodD	1	-0.146712	0.903307
7.5	yodD	2	-0.176287	0.884977
7.5	yodD	3	0.0670045	1.04754
7.5	yodD	4	-1.17215	0.44376
7	asr	1	-0.135824	0.91015
7	asr	2	0.139938	1.10186
7	asr	3	0.440638	1.3572
7	asr	4	-0.444752	0.73471
7	atpD	1	-0.240753	0.846303
7	atpD	2	0.884648	1.84631
7	atpD	3	0.513819	1.42783
7	atpD	4	-1.15771	0.448222
7	ldcC	1	-0.0610005	0.958599
7	ldcC	2	0.481654	1.39634
7	ldcC	3	0.149314	1.10904
7	ldcC	4	-0.569967	0.673632
7	yodD	1	-0.00560713	0.996121
7	yodD	2	0.0832072	1.05937
7	yodD	3	0.58417	1.49918
7	yodD	4	-0.66177	0.632102
6.4	asr	1	0.0122408	1.00852
6.4	asr	2	1.11941	2.17258
6.4	asr	3	0.815241	1.75959
6.4	asr	4	-0.31898	0.801636
6.4	atpD	1	-0.153444	0.899102
6.4	atpD	2	1.18885	2.27971
6.4	atpD	3	0.803079	1.74482
6.4	atpD	4	-1.27113	0.414334
6.4	ldcC	1	0.144517	1.10536
6.4	ldcC	2	1.33903	2.52981
6.4	ldcC	3	0.579589	1.49442
6.4	ldcC	4	-0.352154	0.783413
6.4	yodD	1	0.92325	1.89638
6.4	yodD	2	1.30879	2.47734
6.4	yodD	3	1.04338	2.06105
6.4	yodD	4	-0.615002	0.652929
6	asr	1	0.107182	1.07712
6	asr	2	0.432307	1.34939
6	asr	3	0.738711	1.66868
6	asr	4	-0.417689	0.748623
6	atpD	1	0.365081	1.28795
6	atpD	2	1.3244	2.50429
6	atpD	3	0.633038	1.55083
6	atpD	4	-0.89414	0.538068
6	ldcC	1	0.468126	1.38331
6	ldcC	2	1.3678	2.58077
6	ldcC	3	0.581983	1.4969
6	ldcC	4	0.367569	1.29018
6	yodD	1	0.886711	1.84896
6	yodD	2	1.09521	2.13644
6	yodD	3	1.13938	2.20286
6	yodD	4	-0.50171	0.706269
5.7	asr	1	-0.0380073	0.973999
5.7	asr	2	0.139496	1.10152
5.7	asr	3	0.52881	1.44274
5.7	asr	4	0.584414	1.49943
5.7	atpD	1	0.0459378	1.03235
5.7	atpD	2	1.12687	2.18385
5.7	atpD	3	0.904542	1.87195
5.7	atpD	4	1.41627	2.66894
5.7	ldcC	1	0.296951	1.22855
5.7	ldcC	2	1.23622	2.3558
5.7	ldcC	3	0.8535	1.80688
5.7	ldcC	4	1.42351	2.68237
5.7	yodD	1	0.625744	1.54301
5.7	yodD	2	0.811182	1.75465
5.7	yodD	3	1.03044	2.04265
5.7	yodD	4	-1.4132	0.375478
4.8	asr	1	0.813416	1.75737
4.8	asr	2	1.08119	2.11578
4.8	asr	3	1.44609	2.72468
4.8	asr	4	9.36305	658.504
4.8	atpD	1	1.7091	3.26956
4.8	atpD	2	1.62396	3.0822
4.8	atpD	3	1.83905	3.57775
4.8	atpD	4	-0.718151	0.607876
4.8	ldcC	1	0.340017	1.26577
4.8	ldcC	2	0.884547	1.84618
4.8	ldcC	3	0.883311	1.8446
4.8	ldcC	4	0.441083	1.35762
4.8	yodD	1	-1.77872	0.291442
4.8	yodD	2	-1.31668	0.401456
4.8	yodD	3	-0.757411	0.591557
4.8	yodD	4	-3.06413	0.119565
4.4	asr	1	8.3725	331.415
4.4	asr	2	9.61801	785.797
4.4	asr	3	9.40215	676.597
4.4	asr	4	7.20514	147.558
4.4	atpD	1	1.93729	3.82985
4.4	atpD	2	2.02376	4.06641
4.4	atpD	3	3.87389	14.6608
4.4	atpD	4	3.02385	8.13336
4.4	ldcC	1	0.390341	1.3107
4.4	ldcC	2	0.996056	1.99454
4.4	ldcC	3	1.5435	2.91501
4.4	ldcC	4	0.420733	1.33861
4.4	yodD	1	-1.35888	0.389885
4.4	yodD	2	-0.675684	0.626035
4.4	yodD	3	-1.18089	0.441078
4.4	yodD	4	-2.83273	0.140366
3.5	asr	1	1.58812	3.00656
3.5	asr	2	3.69045	12.9103
3.5	asr	3	2.57657	5.96521
3.5	asr	4	8.28993	312.98
3.5	atpD	1	-2.78107	0.145484
3.5	atpD	2	-1.77948	0.291289
3.5	atpD	3	-1.56341	0.338349
3.5	atpD	4	-0.212052	0.863308
3.5	ldcC	1	-1.8971	0.268483
3.5	ldcC	2	-1.14715	0.451518
3.5	ldcC	3	-1.01831	0.493694
3.5	ldcC	4	-1.05906	0.479945
Figure 3B
pH condition	Gene target	Replicate	Log2 expression	Fold change
7.5	fur	1	-0.340855	0.789573
7.5	fur	2	0.837699	1.7872
7.5	fur	3	1.00123	2.0017
7.5	fur	4	-1.18226	0.440661
7.5	recA	1	0.322247	1.25028
7.5	recA	2	0.431688	1.34881
7.5	recA	3	0.622404	1.53944
7.5	recA	4	-0.434272	0.740067
7.5	rpoS	1	0.473251	1.38823
7.5	rpoS	2	0.393539	1.31361
7.5	rpoS	3	0.608342	1.52451
7	fur	1	-0.675037	0.626316
7	fur	2	0.768048	1.70296
7	fur	3	0.900094	1.86619
7	fur	4	-0.993105	0.502395
7	recA	1	0.246198	1.18608
7	recA	2	0.284608	1.21808
7	recA	3	0.341417	1.267
7	recA	4	-0.601365	0.65913
7	rpoS	1	-0.0468702	0.968034
7	rpoS	2	0.217461	1.16269
7	rpoS	3	0.340815	1.26647
6.4	fur	1	-0.616039	0.65246
6.4	fur	2	1.50523	2.83869
6.4	fur	3	1.15122	2.22101
6.4	fur	4	-1.21836	0.429772
6.4	recA	1	0.369705	1.29209
6.4	recA	2	0.565513	1.47991
6.4	recA	3	0.391314	1.31159
6.4	recA	4	-0.452984	0.73053
6.4	rpoS	1	0.0655779	1.0465
6.4	rpoS	2	0.667597	1.58843
6.4	rpoS	3	-0.260302	0.834913
6	fur	1	-0.28581	0.820281
6	fur	2	1.58056	2.99086
6	fur	3	1.14081	2.20505
6	fur	4	-1.49064	0.355854
6	recA	1	0.516009	1.42999
6	recA	2	0.52441	1.43835
6	recA	3	0.567688	1.48215
6	recA	4	0.0415603	1.02923
6	rpoS	1	0.261501	1.19872
6	rpoS	2	0.561464	1.47577
6	rpoS	3	-0.0190918	0.986854
5.7	fur	1	-0.481125	0.716419
5.7	fur	2	1.28116	2.43035
5.7	fur	3	1.01722	2.02402
5.7	fur	4	-1.15331	0.449593
5.7	recA	1	0.60427	1.52021
5.7	recA	2	0.748852	1.68045
5.7	recA	3	0.707779	1.63329
5.7	recA	4	1.12744	2.18471
5.7	rpoS	1	0.0710146	1.05046
5.7	rpoS	2	0.474288	1.38923
5.7	rpoS	3	0.173906	1.12811
4.8	fur	1	0.107772	1.07756
4.8	fur	2	1.5207	2.8693
4.8	fur	3	1.87795	3.67553
4.8	fur	4	-1.32256	0.399825
4.8	recA	1	1.29267	2.44981
4.8	recA	2	1.26418	2.4019
4.8	recA	3	1.15982	2.2343
4.8	recA	4	0.626101	1.54339
4.8	rpoS	1	0.856018	1.81004
4.8	rpoS	2	0.0597185	1.04226
4.8	rpoS	3	0.204272	1.1521
4.4	fur	1	0.790852	1.7301
4.4	fur	2	1.83148	3.55903
4.4	fur	3	1.64775	3.13344
4.4	fur	4	-0.00175645	0.998783
4.4	recA	1	1.23499	2.3538
4.4	recA	2	1.25454	2.38591
4.4	recA	3	1.60861	3.04957
4.4	recA	4	1.90057	3.73361
4.4	rpoS	1	0.571878	1.48646
4.4	rpoS	2	-0.277506	0.825016
4.4	rpoS	3	0.182743	1.13504
3.5	fur	1	-1.5108	0.350915
3.5	fur	2	0.14629	1.10672
3.5	fur	3	0.770107	1.7054
3.5	fur	4	-0.874846	0.545312
3.5	recA	1	-0.214641	0.86176
3.5	recA	2	1.889	3.70378
3.5	recA	3	1.24365	2.36796
3.5	recA	4	2.20842	4.6217
3.5	rpoS	1	0.555575	1.46975
3.5	rpoS	2	-0.863183	0.549738
3.5	rpoS	3	1.33554	2.5237
Figure 3C
pH condition	Replicate	Normalized ratio (405/480nm)
3.5	1	0.467519
4	1	0.258087
4.4	1	0.271129
4.8	1	0.178632
5.7	1	0.146907
6.4	1	0.138391
7	1	0.14307
7.5	1	0.15202
3.5	2	0.631929
4	2	0.455792
4.4	2	0.274608
4.8	2	0.302711
5.7	2	0.260015
6.4	2	0.190864
7	2	0.246817
7.5	2	0.225071
3.5	3	0.674235
4	3	0.433612
4.4	3	0.347223
4.8	3	0.292254
5.7	3	0.193211
6.4	3	0.212149
7	3	0.184093
7.5	3	0.216016

## Sheet: Figure S3
Figure S3A
Not applicable.
Figure S3B
Strain	Replicate	Condition	Survival (%)
Wild-type	1	Inoculum	100
Wild-type	1	Unadjusted Control	91.54
Wild-type	1	0 Minutes	86.15
Wild-type	1	30 Minutes	97.31
Wild-type	1	60 Minutes	77.31
Wild-type	1	90 Minutes	79.62
Wild-type	1	120 Minutes	65
Wild-type	2	Inoculum	100
Wild-type	2	Unadjusted Control	104.62
Wild-type	2	0 Minutes	70.77
Wild-type	2	30 Minutes	103.08
Wild-type	2	60 Minutes	92.31
Wild-type	2	90 Minutes	86.77
Wild-type	2	120 Minutes	80
Wild-type	3	Inoculum	100
Wild-type	3	Unadjusted Control	114.52
Wild-type	3	0 Minutes	74.19
Wild-type	3	30 Minutes	83.06
Wild-type	3	60 Minutes	91.94
Wild-type	3	90 Minutes	71.77
Wild-type	3	120 Minutes	66.77
∆ldcC	1	Inoculum	100
∆ldcC	1	Unadjusted Control	84.15
∆ldcC	1	0 Minutes	84.55
∆ldcC	1	30 Minutes	78.05
∆ldcC	1	60 Minutes	77.64
∆ldcC	1	90 Minutes	73.9
∆ldcC	1	120 Minutes	49.19
∆ldcC	2	Inoculum	100
∆ldcC	2	Unadjusted Control	90.67
∆ldcC	2	0 Minutes	88.08
∆ldcC	2	30 Minutes	89.64
∆ldcC	2	60 Minutes	83.77
∆ldcC	2	90 Minutes	69.95
∆ldcC	2	120 Minutes	58.55
∆ldcC	3	Inoculum	100
∆ldcC	3	Unadjusted Control	87.14
∆ldcC	3	0 Minutes	78.68
∆ldcC	3	30 Minutes	84.77
∆ldcC	3	60 Minutes	61.76
∆ldcC	3	90 Minutes	60.91
∆ldcC	3	120 Minutes	50.76

## Sheet: Figure 4
Figure 4A
See 'Supplemental Materials - Uncropped images'
Figure 4B
pH condition	Replicate	Average cell area (𝝻M^2)
3.5	1	29.2369
3.5	2	39.4499
3.5	3	28.3394
4	1	58.3828
4	2	67.6172
4	3	55.5803
4.4	1	58.3088
4.4	2	52.7488
4.4	3	45.5473
4.8	1	55.8657
4.8	2	42.349
4.8	3	43.1359
5.7	1	42.7707
5.7	2	33.3657
5.7	3	42.9992
6.4	1	41.4921
6.4	2	33.5676
6.4	3	39.3052
7	1	41.0914
7	2	31.7424
7	3	45.2047
7	1	37.5652
7	2	33.0759
7	3	45.3748
Figure 4C
pH condition	Gene target	Replicate	Log2 expression	Fold change
7.5	cpxA	1	0.311357	1.24087
7.5	cpxA	2	0.186865	1.13829
7.5	cpxA	3	0.523151	1.43709
7.5	degP	1	0.239562	1.18063
7.5	degP	2	0.347173	1.27207
7.5	degP	3	0.0793153	1.05652
7	cpxA	1	0.0566459	1.04004
7	cpxA	2	0.082998	1.05922
7	cpxA	3	0.371762	1.29393
7	degP	1	-0.000503681	1.00035
7	degP	2	0.13478	0.910809
7	degP	3	-0.134276	1.09754
6.4	cpxA	1	0.146177	1.10663
6.4	cpxA	2	0.572816	1.48742
6.4	cpxA	3	-0.08239	0.944492
6.4	degP	1	0.58371	1.4987
6.4	degP	2	0.22209	1.16642
6.4	degP	3	0.12532	1.09075
6	cpxA	1	0.442279	1.35875
6	cpxA	2	0.88343	1.84476
6	cpxA	3	0.255071	1.19339
6	degP	1	0.862635	1.81836
6	degP	2	0.770501	1.70586
6	degP	3	0.545979	1.46001
5.7	cpxA	1	0.401543	1.32092
5.7	cpxA	2	1.01666	2.02323
5.7	cpxA	3	0.427236	1.34465
5.7	degP	1	1.20165	2.30003
5.7	degP	2	0.906986	1.87512
5.7	degP	3	1.03608	2.05065
4.8	cpxA	1	0.668894	1.58985
4.8	cpxA	2	-0.179686	0.882895
4.8	cpxA	3	0.210819	1.15734
4.8	degP	1	0.457879	1.37352
4.8	degP	2	0.397609	1.31732
4.8	degP	3	0.216872	1.16221
4.4	cpxA	1	1.76049	3.38812
4.4	cpxA	2	1.19241	2.28534
4.4	cpxA	3	1.49634	2.82126
4.4	degP	1	1.86154	3.63395
4.4	degP	2	2.31699	4.98293
4.4	degP	3	2.10808	4.31116
3.5	cpxA	1	-1.08439	0.471593
3.5	cpxA	2	-1.15714	0.4484
3.5	cpxA	3	-0.298787	0.812936
3.5	degP	1	1.66117	3.16272
3.5	degP	2	4.62994	24.7601
3.5	degP	3	1.95164	3.86814
Figure 4D
Strain	Replicate	Condition	Survival (%)
Wild-type	1	Inoculum	100
Wild-type	1	Unadjusted Control	79.5238
Wild-type	1	0 Minutes	82.381
Wild-type	1	30 Minutes	73.8095
Wild-type	1	60 Minutes	51.9048
Wild-type	1	90 Minutes	42.381
Wild-type	1	120 Minutes	49.0476
Wild-type	2	Inoculum	100
Wild-type	2	Unadjusted Control	53.7538
Wild-type	2	0 Minutes	67.5676
Wild-type	2	30 Minutes	64.2643
Wild-type	2	60 Minutes	27.5976
Wild-type	2	90 Minutes	55.5556
Wild-type	2	120 Minutes	46.2462
Wild-type	3	Inoculum	100
Wild-type	3	Unadjusted Control	64.3791
Wild-type	3	0 Minutes	70.915
Wild-type	3	30 Minutes	54.2484
Wild-type	3	60 Minutes	48.0392
Wild-type	3	90 Minutes	45.4248
Wild-type	3	120 Minutes	45.4248
∆cpxRA	1	Inoculum	100
∆cpxRA	1	Unadjusted Control	66.6667
∆cpxRA	1	0 Minutes	80.2721
∆cpxRA	1	30 Minutes	27.7551
∆cpxRA	1	60 Minutes	13.8095
∆cpxRA	1	90 Minutes	5.2381
∆cpxRA	1	120 Minutes	3.40136
∆cpxRA	2	Inoculum	100
∆cpxRA	2	Unadjusted Control	82.7778
∆cpxRA	2	0 Minutes	84.4444
∆cpxRA	2	30 Minutes	45
∆cpxRA	2	60 Minutes	19.2778
∆cpxRA	2	90 Minutes	12.7778
∆cpxRA	2	120 Minutes	4.33333
∆cpxRA	3	Inoculum	100
∆cpxRA	3	Unadjusted Control	50
∆cpxRA	3	0 Minutes	86.3636
∆cpxRA	3	30 Minutes	25.101
∆cpxRA	3	60 Minutes	14.697
∆cpxRA	3	90 Minutes	5.9596
∆cpxRA	3	120 Minutes	2.34848
∆cpxRA::cpxRA	1	Inoculum	100
∆cpxRA::cpxRA	1	Unadjusted Control	80.3704
∆cpxRA::cpxRA	1	0 Minutes	81.1111
∆cpxRA::cpxRA	1	30 Minutes	54.8148
∆cpxRA::cpxRA	1	60 Minutes	52.963
∆cpxRA::cpxRA	1	90 Minutes	45.1852
∆cpxRA::cpxRA	1	120 Minutes	45.1852
∆cpxRA::cpxRA	2	Inoculum	100
∆cpxRA::cpxRA	2	Unadjusted Control	79.7619
∆cpxRA::cpxRA	2	0 Minutes	64.6825
∆cpxRA::cpxRA	2	30 Minutes	53.5714
∆cpxRA::cpxRA	2	60 Minutes	75
∆cpxRA::cpxRA	2	90 Minutes	71.8254
∆cpxRA::cpxRA	2	120 Minutes	49.2063
∆cpxRA::cpxRA	3	Inoculum	100
∆cpxRA::cpxRA	3	Unadjusted Control	71.2121
∆cpxRA::cpxRA	3	0 Minutes	92.4242
∆cpxRA::cpxRA	3	30 Minutes	53.9773
∆cpxRA::cpxRA	3	60 Minutes	56.2121
∆cpxRA::cpxRA	3	90 Minutes	74.2424
∆cpxRA::cpxRA	3	120 Minutes	66.1616

## Sheet: Figure 5
Figure 5A
Pre-conditioning	Replicate	Condition	Survival (%)
Anaerobic pH 7	1	Neutral pH	100
Anaerobic pH 7	1	0-minutes	95.2096
Anaerobic pH 7	1	60-minutes	25.0299
Anaerobic pH 7	1	120-mintues	20.0599
Anaerobic pH 7	2	Neutral pH	100
Anaerobic pH 7	2	0-minutes	100.221
Anaerobic pH 7	2	60-minutes	34.6578
Anaerobic pH 7	2	120-mintues	25.3863
Anaerobic pH 7	3	Neutral pH	100
Anaerobic pH 7	3	0-minutes	128.024
Anaerobic pH 7	3	60-minutes	29.8387
Anaerobic pH 7	3	120-mintues	16.3911
Anaerobic pH 5.7	1	Neutral pH	100
Anaerobic pH 5.7	1	0-minutes	106.145
Anaerobic pH 5.7	1	60-minutes	81.0056
Anaerobic pH 5.7	1	120-mintues	97.2067
Anaerobic pH 5.7	2	Neutral pH	100
Anaerobic pH 5.7	2	0-minutes	109.434
Anaerobic pH 5.7	2	60-minutes	81.1321
Anaerobic pH 5.7	2	120-mintues	60
Anaerobic pH 5.7	3	Neutral pH	100
Anaerobic pH 5.7	3	0-minutes	135.211
Anaerobic pH 5.7	3	60-minutes	109.296
Anaerobic pH 5.7	3	120-mintues	93.5211
Figure 5B
Condition	Mouse	Days post-infection	Survival (%)
Inoculum	1	2	100
Inoculum	2	2	100
Inoculum	3	2	100
Inoculum	4	2	100
Inoculum	5	2	100
Inoculum	6	2	100
0-minutes	1	2	16.8776
0-minutes	2	2	60
0-minutes	3	2	142.857
0-minutes	4	2	59.2308
0-minutes	5	2	153.846
0-minutes	6	2	22.5532
30-minutes	1	2	4.21941
30-minutes	2	2	25.25
30-minutes	3	2	28.5714
30-minutes	4	2	12.8205
30-minutes	5	2	0.001*
30-minutes	6	2	0.001*
60-minutes	1	2	4.21941
60-minutes	2	2	3.8
60-minutes	3	2	28.5714
60-minutes	4	2	3.07692
60-minutes	5	2	0.001*
60-minutes	6	2	0.001*
90-minutes	1	2	4.21941
90-minutes	2	2	0.65
90-minutes	3	2	0.001*
90-minutes	4	2	0.25641
90-minutes	5	2	0.001*
90-minutes	6	2	0.001*
120-minutes	1	2	ND
120-minutes	2	2	ND
120-minutes	3	2	ND
120-minutes	4	2	ND
120-minutes	5	2	ND
120-minutes	6	2	ND
Inoculum	1	7	100
Inoculum	2	7	100
Inoculum	3	7	100
Inoculum	4	7	100
Inoculum	5	7	100
Inoculum	6	7	100
Inoculum	7	7	100
Inoculum	8	7	100
0-minutes	1	7	44.3038
0-minutes	2	7	117.143
0-minutes	3	7	83.5052
0-minutes	4	7	92.1875
0-minutes	5	7	80.6452
0-minutes	6	7	85.7143
0-minutes	7	7	97.7273
0-minutes	8	7	133.333
30-minutes	1	7	5.18987
30-minutes	2	7	4
30-minutes	3	7	30.9278
30-minutes	4	7	13.9062
30-minutes	5	7	9.67742
30-minutes	6	7	5.17143
30-minutes	7	7	2.61364
30-minutes	8	7	8.4
60-minutes	1	7	3.81266
60-minutes	2	7	4.23714
60-minutes	3	7	15.2577
60-minutes	4	7	2.03125
60-minutes	5	7	1.54839
60-minutes	6	7	0.828571
60-minutes	7	7	0.636364
60-minutes	8	7	3.13333
90-minutes	1	7	1.59494
90-minutes	2	7	2.11429
90-minutes	3	7	14.0206
90-minutes	4	7	2.68125
90-minutes	5	7	1
90-minutes	6	7	0.485714
90-minutes	7	7	0.295455
90-minutes	8	7	2.332
120-minutes	1	7	0.275949
120-minutes	2	7	0.282857
120-minutes	3	7	11.5464
120-minutes	4	7	0.775
120-minutes	5	7	0.679355
120-minutes	6	7	0.121714
120-minutes	7	7	0.122955
120-minutes	8	7	0.854667
ND, none detected
*none detected but left in plot to show all points

## Sheet: Figure S4
Figure S4A
Pre-conditioning	Replicate	Condition	Survival (%)
LB	1	Inoculum	100
LB	2	Inoculum	100
LB	3	Inoculum	100
LB	1	Unadjusted control	70.5
LB	2	Unadjusted control	105
LB	3	Unadjusted control	72
LB	1	0-minutes	65.5
LB	2	0-minutes	64.5
LB	3	0-minutes	71.5
LB	1	60-minutes	47.5
LB	2	60-minutes	50
LB	3	60-minutes	40
LB	1	120-minutes	31
LB	2	120-minutes	31
LB	3	120-minutes	32
LB pH 5.7	1	Inoculum	100
LB pH 5.8	2	Inoculum	100
LB pH 5.9	3	Inoculum	100
LB pH 5.10	1	Unadjusted control	62.7451
LB pH 5.11	2	Unadjusted control	56.5217
LB pH 5.12	3	Unadjusted control	60
LB pH 5.13	1	0-minutes	52.9412
LB pH 5.14	2	0-minutes	54.3478
LB pH 5.15	3	0-minutes	40
LB pH 5.16	1	60-minutes	49.0196
LB pH 5.17	2	60-minutes	63.0435
LB pH 5.18	3	60-minutes	46.1538
LB pH 5.19	1	120-minutes	74.5098
LB pH 5.20	2	120-minutes	54.3478
LB pH 5.21	3	120-minutes	30.7692
Figure S4B
Condition	Mouse	Survival (%)
Inoculum	1	100
Inoculum	2	100
Inoculum	3	100
Inoculum	4	100
Inoculum	5	100
Inoculum	6	100
Inoculum	7	100
120-minutes	1	74.124
120-minutes	2	43.2312
120-minutes	3	31.3132
120-minutes	4	0.372078
120-minutes	5	63.136
120-minutes	6	0.903021
120-minutes	7	1

## Sheet: Figure 6
Figure 6A
Timepoint	Region	Mouse	pH
Day 0	Stomach	1	3.92
Day 0	Stomach	2	3.94
Day 0	Stomach	3	4.14
Day 0	Stomach	4	3.24
Day 0	Stomach	5	4.24
Day 0	Stomach	6	4.77
Day 0	Stomach	7	3.68
Day 0	Stomach	8	4.6
Day 0	Stomach	9	3.46
Day 0	Stomach	10	3.44
Day 0	Stomach	11	4.35
Day 0	Stomach	12	3.69
Day 0	Stomach	13	3.75
Day 0	Stomach	14	3.43
Day 0	Cecum	1	5.88
Day 0	Cecum	2	5.9
Day 0	Cecum	3	6.17
Day 0	Cecum	4	5.85
Day 0	Cecum	5	5.92
Day 0	Cecum	6	6.46
Day 0	Cecum	7	6.49
Day 0	Cecum	8	6.99
Day 0	Cecum	9	6.42
Day 4	Stomach	1	2.48
Day 4	Stomach	2	3
Day 4	Stomach	3	4.25
Day 4	Stomach	4	3.92
Day 4	Stomach	5	4.33
Day 4	Stomach	6	3.32
Day 4	Stomach	7	3.24
Day 4	Stomach	8	3.19
Day 4	Cecum	1	6.42
Day 4	Cecum	2	6.6
Day 4	Cecum	3	6.23
Day 4	Cecum	4	6.52
Day 4	Cecum	5	6.23
Day 4	Cecum	6	6.29
Day 4	Cecum	7	6.35
Day 4	Cecum	8	6.51
Day 8	Stomach	1	3.22
Day 8	Stomach	2	2.48
Day 8	Stomach	3	3.86
Day 8	Stomach	4	3.6
Day 8	Stomach	5	3.67
Day 8	Stomach	6	3.95
Day 8	Stomach	7	3.71
Day 8	Stomach	8	3.31
Day 8	Stomach	9	2.74
Day 8	Stomach	10	2.56
Day 8	Cecum	1	6.15
Day 8	Cecum	2	6.72
Day 8	Cecum	3	5.88
Day 8	Cecum	4	5.89
Day 8	Cecum	5	5.8
Day 8	Cecum	6	5.63
Day 8	Cecum	7	6.51
Day 8	Cecum	8	5.95
Day 8	Cecum	9	5.57
Day 8	Cecum	10	6.14
Day 8	Cecum	11	5.58
Figure 6B
Time point (days post-infection)	Gastric pH	Colon Colonization (CFU/g)
0	3.92	1
0	3.94	1
0	4.14	1
0	3.24	1
0	4.24	1
0	4.77	1
0	3.68	1
0	4.6	1
0	3.46	1
0	3.44	1
0	4.35	1
0	3.69	1
0	3.75	1
0	3.43	1
4	2.48	117349287
4	3	186368477
4	4.25	1.29747e+08
4	4.57	737052
4	3.92	36363.6
4	4.87	4.81343e+07
4	4.33	55797.1
4	3.32	7.41935e+07
4	3.24	3.11615e+07
4	3.19	5.98214e+07
8	3.22	291356426
8	2.48	1236476043
8	3.86	280575540
8	3.6	1180327869
8	3.67	1165644172
8	3.95	3.89785e+08
8	3.71	7.6087e+08
8	3.31	2021857923
8	2.74	5021834061
8	4.17	1004672897
8	2.56	2500000000
8	1.695	390428212
8	3.035	7.22543e+07
8	3.55	565302144
8	1.85	1280175567
8	2.34	164328657
8	1.52	308498254
8	3.175	135338346
8	3.255	288961039
Figure 6C
Condition	Mouse	Gene target	Log2 expression	Fold change
Naïve	1	ATP4B	0.093755	0.937081
Naïve	2	ATP4B	-0.118666	1.08573
Naïve	3	ATP4B	-0.518053	1.43202
Naïve	4	ATP4B	0.542964	0.686359
Infected	1	ATP4B	0.0634434	0.956977
Infected	2	ATP4B	-0.322765	1.25073
Infected	3	ATP4B	-0.654972	1.57459
Infected	4	ATP4B	-0.284822	1.21826
Infected	5	ATP4B	-0.460659	1.37617
Infected	6	ATP4B	-0.341896	1.26742
Infected	7	ATP4B	0.421341	0.74673
Infected	8	ATP4B	-0.463088	1.37849
Naïve	1	HRH2	0.05195	0.964632
Naïve	2	HRH2	-0.292471	1.22474
Naïve	3	HRH2	-0.465667	1.38096
Naïve	4	HRH2	0.706189	0.612937
Naïve	5	HRH2	0.561538	0.677579
Naïve	6	HRH2	-0.186385	1.13791
Naïve	7	HRH2	0.0950723	0.936225
Naïve	8	HRH2	-0.470226	1.38533
Infected	1	HRH2	0.0322757	0.977877
Infected	2	HRH2	-1.18895	2.27987
Infected	3	HRH2	-1.49768	2.82388
Infected	4	HRH2	-1.47046	2.7711
Infected	5	HRH2	-1.6164	3.06609
Infected	6	HRH2	-1.35821	2.56368
Infected	7	HRH2	0.428652	0.742955
Infected	8	HRH2	-1.20918	2.31207
Naïve	1	HDC	1.39377	0.380568
Naïve	2	HDC	-0.257237	1.19519
Naïve	3	HDC	-1.0944	2.13525
Naïve	4	HDC	-0.0421343	1.02964
Infected	1	HDC	1.80678	0.285829
Infected	2	HDC	0.131823	0.912678
Infected	3	HDC	-1.22623	2.33955
Infected	4	HDC	0.783717	0.580868
Infected	5	HDC	0.28892	0.818514
Infected	6	HDC	-0.418964	1.33697
Infected	7	HDC	0.780531	0.582153
Infected	8	HDC	1.3503	0.392209
Naïve	1	GAST	0.0755582	0.948975
Naïve	2	GAST	1.0471	0.483941
Naïve	3	GAST	0.0325742	0.977674
Naïve	4	GAST	-1.15523	2.2272
Naïve	5	GAST	0.451168	0.73145
Naïve	6	GAST	2.78205	0.145385
Naïve	7	GAST
Naïve	8	GAST	-0.601645	1.51745
Infected	1	GAST	-0.340382	1.26609
Infected	2	GAST	0.238287	0.847751
Infected	3	GAST	-1.01776	2.02478
Infected	4	GAST	-1.70355	3.25701
Infected	5	GAST	-0.0472846	1.03332
Infected	6	GAST	-1.09827	2.14098
Infected	7	GAST	0.26341	0.833116
Infected	8	GAST	-0.231761	1.17427
Figure 6D
Condition	Mouse	Serum Gastrin (pg/mL)
Naïve	1	1535.71
Naïve	2	10821.4
Naïve	3	3714.29
Naïve	4	3214.29
Naïve	5	7285.71
Naïve	6	2000
Naïve	7	7285.71
Naïve	8	2464.29
Naïve	9	4211.54
Naïve	10	6019.23
Naïve	11	5557.69
Naïve	12	4403.85
Naïve	13	4423.08
Naïve	14	4288.46
Naïve	15	1826.92
Naïve	16	5307.69
Naïve	17	3423.08
Naïve	18	2730.77
Naïve	19	2673.08
Infected	1	3285.71
Infected	2	16214.3
Infected	3	8071.43
Infected	4	24750
Infected	5	11107.1
Infected	6	9071.43
Infected	7	2821.43
Infected	8	3692.31
Infected	9	7038.46
Infected	10	5442.31
Infected	11	7576.92
Infected	12	4576.92
Infected	13	5115.39
Infected	14	7846.15
Infected	15	5884.61

[truncated: 3 more sheets: Figure S5, Figure 7, Figure S6]
